# Supplementary material for: Complete Chloroplast Genome of Hypericum perforatum and Dynamic Evolution in Hypericum (Hypericaceae)
Source: Int J Mol Sci. 2023 Nov 9;24(22):16130. doi: 10.3390/ijms242216130 (PMC10671389; doi:10.3390/ijms242216130)
Supplement: Supplementary file 1 [file ijms-24-16130-s001.zip]

Archive with 4 entries (4 files):
- Table S1 genes.xlsx
- Table S2 SSRs.xlsx
- Table S3 repeats.xlsx
- Table S4 dNdS.xlsx
