# Supplementary material for: Complete Chloroplast Genome of Hypericum perforatum and Dynamic Evolution in Hypericum (Hypericaceae)
Source: Int J Mol Sci. 2023 Nov 9;24(22):16130. doi: 10.3390/ijms242216130 (PMC10671389; doi:10.3390/ijms242216130)
Supplement: Supplementary file 1 [file ijms-24-16130-s001.zip › Table S1 genes.xlsx]

## Sheet: Sheet1
Table S1. Genes in the H. perforatum chloroplast genome.
Category of Genes	Group of Genes	Name of Genes
Self-replication	Large ribosomal units	rpl2, rpl14, rpl16, rpl20, rpl22, rpl33, rpl36
	Small ribosomal units	rps2, rps3, rps4, rps8, rps11, rps12, rps14, rps15, rps18, rps19
	RNA polymerase	rpoA, rpoB, rpoC1, rpoC2
	Ribosomal RNAs	rrn16, rrn23, rrn4.5, rrn5
	Transfer RNAs	trnA-UGC, trnC-GCA, trnD-GUC, trnE-UUC, trnF-GAA, trnfM-CAU, trnG-GCC, trnG-UCC, trnH-GUG, trnI-CAU, trnI-GAU, trnL-CAA, trnL-UAA, trnL-UAG, trnM-CAU, trnN-GUU, trnP-UGG, trnQ-UUG, trnR-ACG, trnR-UCU, trnS-GCU, trnS-GGA, trnS-UGA, trnT-GGU, trnT-UGU, trnV-GAC, trnV-UAC, trnW-CCA, trnY-GUA
Genes for photosynthesis	ATP synthase	atpA, atpB, atpE, atpF, atpH, atpI
	Protease	clpP
	RubisCO large subunit	rbcL
	NADH dehydrogenase	ndhA, ndhB, ndhC, ndhD, ndhE, ndhF, ndhG, ndhH, ndhI, ndhJ, ndhK
	Cytochrome b/f complex	petA, petB, petD, petG, petL, petN
	Photosystem I	psaA, psaB, psaC, psaI, psaJ
	Photosystem II	psbA, psbB, psbC, psbD, psbE, psbF, psbH, psbI, psbJ, psbK, psbL, psbM, psbN, psbT, psbZ
	Subunit of acetyl-CoA carbonxylase	accD
Other genes	Maturase	matK
	C-type cytochrome synthesis gene	ccsA
	Envelope membrane protein	cemA
Genes of unknown function	Conserved open reading frames	ycf3, ycf4
