# Supplementary material for: Complete Chloroplast Genome of Hypericum perforatum and Dynamic Evolution in Hypericum (Hypericaceae)
Source: Int J Mol Sci. 2023 Nov 9;24(22):16130. doi: 10.3390/ijms242216130 (PMC10671389; doi:10.3390/ijms242216130)
Supplement: Supplementary file 1 [file ijms-24-16130-s001.zip › Table S2 SSRs.xlsx]

## Sheet: Sheet1
Table S2. Type and number of SSRs in the five Hypericum species.
Species	StartPos	EndPos	Position	Gene	Length	Repetitions	Motif
H. perforatum	382	395	spacer	trnH-psbA	14	14	A
H. perforatum	726	736	spacer	trnH-psbA	11	11	T
H. perforatum	2410	2421	spacer	psbA-rbcL	12	12	A
H. perforatum	2435	2449	spacer	psbA-rbcL	15	3	TAGAT
H. perforatum	8697	8706	spacer	trnV-trnL	10	10	A
H. perforatum	8718	8728	spacer	trnV-trnL	11	11	T
H. perforatum	9700	9710	spacer	trnL-trnF	11	11	T
H. perforatum	9731	9742	spacer	trnL-trnF	12	12	T
H. perforatum	10072	10081	spacer	trnF-ndhJ	10	10	T
H. perforatum	14516	14527	intron	ycf3-psaA	12	3	TAAA
H. perforatum	15629	15642	spacer	ycf3-psaA	14	14	A
H. perforatum	16324	16333	spacer	ycf3-psaA	10	10	A
H. perforatum	26597	26607	spacer	psbD-trnT	11	11	T
H. perforatum	29481	29490	spacer	psbD-trnT	10	10	T
H. perforatum	29514	29523	spacer	psbD-trnT	10	10	T
H. perforatum	30524	30534	spacer	trnT-trnE	11	11	A
H. perforatum	31980	31992	spacer	trnD-psbM	13	13	T
H. perforatum	34071	34082	spacer	trnC-rpoB	12	12	T
H. perforatum	34411	34420	spacer	trnC-rpoB	10	10	A
H. perforatum	42915	42929	gene	rpoC2-rps2	15	15	A
H. perforatum	48933	48942	spacer	atpF-atpA	10	10	A
H. perforatum	49002	49011	spacer	atpF-atpA	10	10	T
H. perforatum	49014	49025	spacer	atpF-atpA	12	12	T
H. perforatum	49813	49822	spacer	atpF-atpA	10	10	T
H. perforatum	52863	52872	spacer	trnG-trnS	10	10	A
H. perforatum	53575	53588	spacer	trnS-psbI	14	14	T
H. perforatum	53829	53838	spacer	psbI-psbK	10	10	T
H. perforatum	53843	53852	spacer	psbI-psbK	10	10	A
H. perforatum	55690	55701	spacer	trnQ-accD	12	3	TTTC
H. perforatum	59632	59641	spacer	accD-psaI	10	10	A
H. perforatum	59839	59848	spacer	psaI-ycf4	10	10	A
H. perforatum	61522	61531	spacer	ycf4-cemA	10	10	T
H. perforatum	64086	64097	spacer	petA-clpP	12	4	ATA
H. perforatum	65191	65200	gene	clpP-rpl20	10	10	A
H. perforatum	65218	65228	gene	clpP-rpl21	11	11	A
H. perforatum	67407	67418	spacer	clpP-rpl27	12	4	ATT
H. perforatum	68167	68176	spacer	rpl20-rps18	10	10	A
H. perforatum	70166	70179	spacer	psaJ-trnP	14	7	AT
H. perforatum	70562	70574	spacer	trnP-trnW	13	13	A
H. perforatum	72029	72040	spacer	trnR-psbE	12	3	AAGA
H. perforatum	72594	72603	gene	psbF	10	10	T
H. perforatum	75893	75913	spacer	psbH-petB	21	21	T
H. perforatum	76181	76190	spacer	psbH-petB	10	10	A
H. perforatum	76295	76309	spacer	psbH-petB	15	15	T
H. perforatum	76839	76848	spacer	petB-petD	10	10	G
H. perforatum	78479	78488	gene	petD	10	5	GA
H. perforatum	80391	80402	spacer	rpoA-rps11	12	12	T
H. perforatum	81125	81134	spacer	rpl36-rps8	10	5	AT
H. perforatum	82183	82192	spacer	rps8-rpl14	10	5	AT
H. perforatum	82277	82288	spacer	rps8-rpl17	12	6	TA
H. perforatum	84176	84187	intron	rpl16-rps3	12	12	T
H. perforatum	84497	84510	spacer	rpl16-rps4	14	14	T
H. perforatum	85100	85109	gene	rps3	10	10	T
H. perforatum	85845	85854	spacer	rpl22-rps19	10	10	T
H. perforatum	85951	85965	spacer	rpl22-rps20	15	15	A
H. perforatum	86024	86037	spacer	rpl22-rps21	14	7	AT
H. perforatum	86086	86096	gene	rps19	11	11	T
H. perforatum	86391	86407	spacer	rps19-rpl5	17	17	T
H. perforatum	87971	87982	spacer	rpl2-trnI	12	3	TTTC
H. perforatum	88145	88155	spacer	rpl3-trnI	11	11	T
H. perforatum	94901	94914	spacer	ndhB-trnV	14	14	T
H. perforatum	99191	99202	intron	trnI-trnA	12	12	A
H. perforatum	104781	104790	spacer	rrn5-trnR	10	10	A
H. perforatum	107061	107070	gene	matK	10	5	TA
H. perforatum	112148	112159	spacer	ndhF-trnL	12	12	A
H. perforatum	112394	112404	spacer	ndhF-trnL	11	11	T
H. perforatum	112548	112563	spacer	ndhF-trnL	16	16	A
H. perforatum	112718	112735	spacer	ndhF-trnL	18	18	T
H. perforatum	113226	113237	spacer	trnL-ccsA	12	6	AT
H. perforatum	113248	113260	spacer	trnL-ccsA	13	13	A
H. perforatum	114526	114535	spacer	ccsA-ndhD	10	10	A
H. perforatum	117932	117946	spacer	ndhG-ndhI	15	15	A
H. perforatum	119717	119729	intron	ndhA-ndhH	13	13	A
H. perforatum	119734	119745	intron	ndhA-ndhH	12	12	A
H. ascyron	289	303	spacer	trnH-psbA	15	15	A
H. ascyron	307	318	spacer	trnH-psbA	12	3	AACA
H. ascyron	328	338	spacer	trnH-psbA	11	11	T
H. ascyron	654	664	spacer	trnH-psbA	11	11	T
H. ascyron	7789	7798	gene	trnV	10	10	A
H. ascyron	8599	8608	spacer	trnV-trnL	10	5	AG
H. ascyron	8718	8727	spacer	trnV-trnL	10	5	TA
H. ascyron	9397	9407	spacer	trnL-trnF	11	11	C
H. ascyron	9502	9514	spacer	trnL-trnF	13	13	T
H. ascyron	9819	9830	spacer	trnF-ndhJ	12	3	TTTA
H. ascyron	9831	9841	spacer	trnF-ndhJ	11	11	T
H. ascyron	11487	11497	spacer	ndhK-ndhC	11	11	T
H. ascyron	14301	14312	intron	ycf3-psaA	12	3	ATAA
H. ascyron	16021	16031	spacer	ycf3-psaA	11	11	A
H. ascyron	20827	20836	spacer	psaB-rps14	10	10	T
H. ascyron	21218	21227	spacer	rps14-trnfM	10	10	T
H. ascyron	21865	21875	spacer	trnG-psbZ	11	11	A
H. ascyron	22482	22492	spacer	psbZ-trnS	11	11	A
H. ascyron	26528	26537	spacer	psbD-rps19	10	10	T
H. ascyron	26573	26583	spacer	psbD-rps19	11	11	A
H. ascyron	28302	28315	gene	rps19	14	14	A
H. ascyron	28364	28379	spacer	rps19-rpl22	16	8	AT
H. ascyron	28391	28402	spacer	rps19-rpl22	12	6	TA
H. ascyron	28494	28503	spacer	rps19-rpl22	10	10	A
H. ascyron	28551	28561	spacer	rps19-rpl22	11	11	A
H. ascyron	29806	29819	spacer	rps3-rpl16	14	14	A
H. ascyron	29939	29948	spacer	rpl16-rpl14	10	10	A
H. ascyron	30745	30754	spacer	rpl16-rpl14	10	10	A
H. ascyron	31428	31440	spacer	rpl16-rpl14	13	13	T
H. ascyron	33167	33176	spacer	rps8-rpl36	10	5	AT
H. ascyron	33913	33925	spacer	rps11-rpoA	13	13	A
H. ascyron	35815	35824	intron	petD-petB	10	5	TC
H. ascyron	36576	36585	spacer	petD-petB	10	10	T
H. ascyron	38114	38123	spacer	petB-psbH	10	10	T
H. ascyron	39131	39142	spacer	psbT-psbB	12	3	TTTA
H. ascyron	41679	41688	spacer	psbF-psbE	10	10	A
H. ascyron	43358	43367	spacer	trnW-trnP	10	10	T
H. ascyron	43766	43776	spacer	trnP-psaJ	11	11	A
H. ascyron	44704	44716	spacer	psaJ-rpl33	13	13	A
H. ascyron	45128	45138	spacer	rpl33-rps18	11	11	A
H. ascyron	45664	45673	spacer	rps18-rpl20	10	10	A
H. ascyron	45696	45707	spacer	rps18-rpl20	12	12	T
H. ascyron	46904	46918	spacer	rpl20-clpP	15	3	TTTAA
H. ascyron	49048	49059	gene	clpP	12	4	TCT
H. ascyron	50281	50296	spacer	clpP-petA	16	16	A
H. ascyron	50325	50334	spacer	clpP-petA	10	10	T
H. ascyron	52315	52326	gene	cemA	12	12	T
H. ascyron	54387	54399	spacer	ycf4-psaI	13	13	A
H. ascyron	54587	54596	spacer	psaI-accD	10	10	T
H. ascyron	54633	54644	spacer	psaI-accD	12	3	AAAT
H. ascyron	60203	60212	spacer	psbK-psbI	10	10	T
H. ascyron	60474	60485	spacer	psbI-trnS	12	12	A
H. ascyron	60979	60989	spacer	trnS-trnG	11	11	A
H. ascyron	61181	61192	spacer	trnS-trnG	12	12	T
H. ascyron	61643	61652	intron	trnG-trnR	10	10	T
H. ascyron	61795	61804	intron	trnG-trnR	10	10	T
H. ascyron	62297	62306	spacer	trnG-trnR	10	10	A
H. ascyron	62516	62525	spacer	trnR-atpA	10	5	TA
H. ascyron	64211	64220	spacer	atpA-atpF	10	10	A
H. ascyron	65007	65018	gene	atpF	12	12	A
H. ascyron	66859	66873	spacer	atpH-atpI	15	15	T
H. ascyron	67195	67205	spacer	atpH-atpI	11	11	T
H. ascyron	69260	69272	spacer	rps2-rpoC2	13	13	T
H. ascyron	71438	71452	gene	rpoC2	15	15	T
H. ascyron	80550	80561	spacer	trnC-petN	12	4	TAA
H. ascyron	80807	80816	spacer	trnC-petN	10	10	A
H. ascyron	81602	81611	spacer	petN-psbM	10	10	T
H. ascyron	82294	82308	spacer	psbM-trnD	15	15	A
H. ascyron	83724	83735	spacer	trnE-trnT	12	12	T
H. ascyron	83741	83751	spacer	trnE-trnT	11	11	T
H. ascyron	83766	83775	spacer	trnE-trnT	10	10	T
H. ascyron	83920	83931	spacer	trnE-trnT	12	4	AAT
H. ascyron	84235	84246	spacer	trnT-rpl2	12	6	TA
H. ascyron	84747	84756	spacer	trnT-rpl2	10	10	A
H. ascyron	84895	84904	spacer	trnT-rpl2	10	10	A
H. ascyron	86465	86476	spacer	rpl2-trnI	12	3	TTTC
H. ascyron	97362	97372	spacer	ndhB-trnV	11	11	T
H. ascyron	97840	97855	spacer	ndhB-trnV	16	16	T
H. ascyron	99159	99170	spacer	trnV-rrn18S	12	3	ATTT
H. ascyron	99418	99429	spacer	trnV-rrn31S	12	3	AGAA
H. ascyron	103067	103078	intron	trnA-rrna23S	12	12	G
H. ascyron	107332	107346	spacer	trnN-ycf1	15	3	TATTC
H. ascyron	108641	108650	spacer	trnN-ycf1	10	10	A
H. ascyron	110606	110615	gene	ycf1	10	5	TA
H. ascyron	111425	111434	gene	ycf1	10	10	A
H. ascyron	112014	112028	gene	ycf1	15	15	A
H. ascyron	113640	113650	gene	ycf1	11	11	A
H. ascyron	116450	116460	spacer	ycf1-matK	11	11	T
H. ascyron	118023	118034	spacer	ycf1-matK	12	12	A
H. ascyron	119780	119791	gene	matK-ndhF	12	6	AT
H. ascyron	121400	121409	spacer	matK-ndhF	10	10	A
H. ascyron	124403	124417	spacer	ndhF-trnL	15	3	ACAAA
H. ascyron	124832	124843	spacer	ndhF-trnL	12	12	T
H. ascyron	124909	124923	spacer	ndhF-trnL	15	3	GAAAA
H. ascyron	126756	126771	spacer	ccsA-ndhD	16	8	AT
H. ascyron	126830	126839	spacer	ccsA-ndhD	10	10	T
H. ascyron	128793	128809	spacer	psaC-ndhE	17	17	T
H. ascyron	130202	130211	spacer	ndhG-ndhI	10	10	T
H. ascyron	130545	130556	spacer	ndhG-ndhI	12	3	AAAT
H. ascyron	130641	130654	spacer	ndhG-ndhI	14	14	T
H. ascyron	134434	134443	gene	ndhH-rps15	10	10	A
H. hookerianum	439	448	spacer	ndhF-matK	10	10	T
H. hookerianum	4276	4287	spacer	matK-accD	12	12	T
H. hookerianum	4293	4303	spacer	matK-accD	11	11	T
H. hookerianum	9159	9168	spacer	trnQ-psbK	10	5	AT
H. hookerianum	10021	10031	spacer	psbK-psbI	11	11	A
H. hookerianum	10285	10294	spacer	psbI-trnS	10	10	A
H. hookerianum	11076	11086	spacer	trnS-trnG	11	11	T
H. hookerianum	11542	11551	intron	trnG-trnR	10	10	T
H. hookerianum	12588	12602	spacer	trnR-atpA	15	3	TACTT
H. hookerianum	14920	14930	intron	atpF-atpH	11	11	T
H. hookerianum	14938	14949	intron	atpF-atpH	12	12	A
H. hookerianum	15022	15033	intron	atpF-atpH	12	12	T
H. hookerianum	15261	15270	intron	atpF-atpH	10	10	A
H. hookerianum	15832	15843	spacer	atpF-atpH	12	12	G
H. hookerianum	16796	16806	spacer	atpH-atpI	11	11	T
H. hookerianum	17128	17137	spacer	atpH-atpI	10	10	T
H. hookerianum	21317	21331	gene	rpoC2	15	15	T
H. hookerianum	30109	30122	spacer	rpoB-trnC	14	14	A
H. hookerianum	30457	30471	spacer	trnC-petN	15	5	TAA
H. hookerianum	32147	32156	spacer	psbM-trnD	10	10	A
H. hookerianum	32191	32202	spacer	psbM-trnD	12	12	A
H. hookerianum	33625	33634	spacer	trnE-trnT	10	10	T
H. hookerianum	34129	34140	spacer	trnE-trnT	12	6	TA
H. hookerianum	34435	34446	spacer	trnT-psbD	12	4	ATT
H. hookerianum	34559	34569	spacer	trnT-psbD	11	11	A
H. hookerianum	41353	41362	spacer	trnS-psbZ	10	10	T
H. hookerianum	41665	41676	spacer	trnS-psbZ	12	12	T
H. hookerianum	48078	48087	spacer	psaA-trnS	10	10	T
H. hookerianum	49796	49807	spacer	psaA-trnS	12	3	ATTT
H. hookerianum	50146	50155	spacer	psaA-trnS	10	10	A
H. hookerianum	50255	50266	spacer	psaA-trnS	12	3	TAGT
H. hookerianum	52650	52662	spacer	ndhC-ndhK	13	13	A
H. hookerianum	54316	54325	spacer	ndhJ-trnF	10	10	A
H. hookerianum	54726	54735	spacer	trnF-trnL	10	10	A
H. hookerianum	55454	55463	spacer	trnL-trnV	10	5	AT
H. hookerianum	55573	55582	spacer	trnL-trnV	10	5	TC
H. hookerianum	56001	56015	spacer	trnL-trnV	15	3	ATCCA
H. hookerianum	62244	62256	spacer	rbcL-psbA	13	13	A
H. hookerianum	63964	63974	spacer	psbA-trnH	11	11	A
H. hookerianum	64376	64385	spacer	psbA-trnH	10	10	T
H. hookerianum	64943	64952	spacer	trnH-trnV	10	10	T
H. hookerianum	70006	70016	intron	trnA-rrn23	11	11	G
H. hookerianum	74279	74293	spacer	trnN-psaI	15	3	TATTC
H. hookerianum	75360	75369	spacer	trnN-psaI	10	10	A
H. hookerianum	76343	76352	spacer	trnN-psaI	10	10	A
H. hookerianum	76478	76489	spacer	psaI-ycf4	12	3	TTTA
H. hookerianum	76540	76549	spacer	psaI-ycf4	10	10	T
H. hookerianum	77944	77955	spacer	ycf4-cemA	12	3	TTAA
H. hookerianum	78117	78126	spacer	ycf4-cemA	10	10	T
H. hookerianum	78378	78387	spacer	ycf4-cemA	10	10	T
H. hookerianum	80613	80622	spacer	petA-rpl20	10	10	A
H. hookerianum	80651	80663	spacer	petA-rpl20	13	13	T
H. hookerianum	81253	81262	spacer	petA-rpl20	10	10	A
H. hookerianum	81861	81872	spacer	petA-rpl20	12	4	AGA
H. hookerianum	84469	84480	spacer	petA-rpl20	12	3	TTTA
H. hookerianum	84509	84520	spacer	petA-rpl20	12	4	ATT
H. hookerianum	85269	85281	spacer	rpl20-rps18	13	13	A
H. hookerianum	87228	87242	spacer	psaJ-trnP	15	3	TTATA
H. hookerianum	87595	87606	spacer	trnP-trnW	12	12	A
H. hookerianum	89273	89282	gene	psbF	10	10	T
H. hookerianum	92929	92938	intron	petB-petD	10	10	T
H. hookerianum	95095	95104	intron	petD-rpoA	10	5	GA
H. hookerianum	95941	95950	spacer	petD-rpoA	10	10	T
H. hookerianum	97723	97732	spacer	rpl36-rps8	10	5	AT
H. hookerianum	98179	98191	spacer	rpl36-rps8	13	13	T
H. hookerianum	99444	99457	spacer	rpl14-rpl16	14	14	A
H. hookerianum	101053	101063	spacer	rpl16-rps3	11	11	T
H. hookerianum	102278	102289	spacer	rpl22-rps19	12	3	TTTA
H. hookerianum	102306	102316	spacer	rpl22-rps19	11	11	T
H. hookerianum	102361	102371	spacer	rpl22-rps19	11	11	T
H. hookerianum	102483	102498	spacer	rpl22-rps19	16	8	AT
H. hookerianum	102547	102563	spacer	rps19-rpl2	17	17	T
H. hookerianum	103360	103371	intron	rpl2-rpl23	12	12	T
H. hookerianum	104428	104439	gene	rpl23	12	3	TTTC
H. hookerianum	104668	104677	spacer	rpl23-trnM	10	10	T
H. hookerianum	110646	110655	spacer	rps7-trnV	10	10	T
H. hookerianum	115709	115719	gene	trnA	11	11	G
H. hookerianum	119982	119996	spacer	trnN-ndhF	15	3	TATTC
H. hookerianum	121103	121112	spacer	trnN-ndhF	10	10	A
H. hookerianum	124488	124499	spacer	ndhF-trnL	12	12	A
H. hookerianum	125183	125193	spacer	trnL-ccsA	11	11	A
H. hookerianum	126384	126393	spacer	ccsA-ndhD	10	10	A
H. hookerianum	126394	126403	spacer	ccsA-ndhD	10	5	TA
H. hookerianum	126459	126468	spacer	ccsA-ndhD	10	10	T
H. hookerianum	128420	128432	spacer	psaC-ndhE	13	13	T
H. hookerianum	129799	129809	spacer	ndhG-ndhI	11	11	A
H. hookerianum	134018	134027	gene	ndhH	10	10	A
H. hookerianum	134974	134985	spacer	ndhH-ndhF	12	4	TAT
H. monogynum	70	79	spacer	trnV-rps7	10	10	A
H. monogynum	137	146	spacer	trnV-rps7	10	10	A
H. monogynum	5612	5623	spacer	trnL-ycf2	12	3	AACG
H. monogynum	6495	6504	gene	ycf2	10	10	T
H. monogynum	7667	7678	gene	rpl23	12	3	AGAA
H. monogynum	8741	8753	intron	rpl2-rps19	13	13	A
H. monogynum	9549	9560	gene	rps19	12	12	A
H. monogynum	10724	10741	gene	rps3	18	3	ATAGAC
H. monogynum	10826	10844	spacer	rps4-rpl16	19	19	A
H. monogynum	10960	10969	intron	rpl16-rpl14	10	10	A
H. monogynum	12427	12441	spacer	rpl16-rpl14	15	15	T
H. monogynum	13080	13091	spacer	rpl14-rps8	12	6	TA
H. monogynum	13683	13694	spacer	rps8-rpl38	12	12	A
H. monogynum	14140	14151	spacer	rps8-rpl39	12	6	AT
H. monogynum	14813	14824	gene	rps11	12	12	A
H. monogynum	16800	16809	intron	petD-petB	10	5	TC
H. monogynum	17571	17580	intron	petD-petB	10	10	T
H. monogynum	19364	19373	spacer	petB-psbH	10	10	A
H. monogynum	22650	22659	gene	psbF	10	10	A
H. monogynum	24721	24730	spacer	trnP-psaJ	10	10	A
H. monogynum	24836	24847	spacer	trnP-psaJ	12	3	CTAT
H. monogynum	25275	25284	spacer	psaJ-rpl33	10	10	T
H. monogynum	26663	26675	spacer	rps18-rpl20	13	13	T
H. monogynum	27415	27426	spacer	rpl20-clpP	12	4	AAT
H. monogynum	29915	29935	gene	clpP	21	7	TCT
H. monogynum	30548	30557	spacer	clpP-petA	10	10	T
H. monogynum	33191	33202	gene	cemA	12	12	T
H. monogynum	33431	33440	spacer	cemA-ycf4	10	10	A
H. monogynum	33848	33857	spacer	cemA-ycf4	10	10	T
H. monogynum	35197	35206	spacer	psaI-accD	10	10	T
H. monogynum	36826	36843	intron	accD-trnQ	18	3	TTCATC
H. monogynum	36932	36949	intron	accD-trnQ	18	3	TCACTG
H. monogynum	38593	38610	intron	accD-trnQ	18	3	TTCATC
H. monogynum	38699	38716	intron	accD-trnQ	18	3	TCACTG
H. monogynum	39227	39244	intron	accD-trnQ	18	3	TCACTG
H. monogynum	39755	39772	intron	accD-trnQ	18	3	TCACTG
H. monogynum	39827	39844	intron	accD-trnQ	18	3	TCACTG
H. monogynum	41662	41671	spacer	psbK-psbI	10	10	A
H. monogynum	42439	42448	spacer	trnS-trnG	10	10	A
H. monogynum	42640	42651	spacer	trnS-trnG	12	12	T
H. monogynum	43115	43125	intron	trnG-trnR	11	11	T
H. monogynum	43984	43993	spacer	trnR-atpA	10	5	TA
H. monogynum	45686	45695	spacer	atpA-atpF	10	10	A
H. monogynum	46501	46510	intron	atpF-atpH	10	10	T
H. monogynum	46518	46527	intron	atpF-atpH	10	10	A
H. monogynum	48382	48392	spacer	atpH-atpI	11	11	T
H. monogynum	48619	48628	spacer	atpH-atpI	10	10	A
H. monogynum	50761	50771	gene	rps2	11	11	T
H. monogynum	52937	52951	gene	rpoC2	15	15	T
H. monogynum	62096	62110	spacer	trnC-petN	15	5	TAA
H. monogynum	63841	63850	spacer	psbM-trnD	10	10	A
H. monogynum	65285	65294	spacer	trnE-trnT	10	10	T
H. monogynum	65803	65812	spacer	trnE-trnT	10	5	TA
H. monogynum	66106	66117	spacer	trnT-psbD	12	4	ATT
H. monogynum	66236	66245	spacer	trnT-psbD	10	10	A
H. monogynum	70470	70482	spacer	trnS-psbZ	13	13	T
H. monogynum	71083	71092	spacer	psbZ-trnG	10	10	T
H. monogynum	76897	76907	spacer	psaA-ycf3	11	11	T
H. monogynum	78638	78649	intron	ycf3-trnS	12	3	ATTT
H. monogynum	79094	79105	spacer	ycf3-trnS	12	3	TAGT
H. monogynum	81451	81465	spacer	ndhC-ndhK	15	15	A
H. monogynum	83442	83456	spacer	ndhK-trnL	15	15	A
H. monogynum	83543	83555	spacer	ndhK-trnL	13	13	A
H. monogynum	84384	84393	spacer	trnL-trnV	10	5	TC
H. monogynum	85237	85247	intron	trnV-trnM	11	11	T
H. monogynum	85898	85909	spacer	trnV-trnM	12	3	TTTC
H. monogynum	88751	88768	spacer	atpB-rbcL	18	3	TTCTTA
H. monogynum	90611	90620	spacer	rbcL-psbA	10	5	AT
H. monogynum	92416	92426	spacer	psbA-trnH	11	11	A
H. monogynum	92866	92877	spacer	psbA-trnH	12	12	T
H. monogynum	93406	93415	spacer	trnH-trnV	10	10	T
H. monogynum	102629	102643	spacer	trnN-matK	15	3	TATTC
H. monogynum	103946	103955	spacer	trnN-matK	10	10	A
H. monogynum	104913	104922	gene	matK	10	5	TA
H. monogynum	106534	106543	spacer	matK-rpl32	10	10	A
H. monogynum	107504	107513	spacer	matK-rpl32	10	10	A
H. monogynum	110832	110842	gene	rpl32	11	11	T
H. monogynum	110912	110922	gene	rpl33	11	11	A
H. monogynum	111602	111614	spacer	trnL-ccsA	13	13	A
H. monogynum	111616	111625	spacer	trnL-ccsA	10	10	A
H. monogynum	112821	112834	spacer	ccsA-ndhD	14	7	AT
H. monogynum	112893	112903	spacer	ccsA-ndhD	11	11	T
H. monogynum	114854	114864	spacer	psaC-ndhE	11	11	T
H. monogynum	120573	120582	gene	ndhH	10	10	A
H. uralum	4451	4460	spacer	accD-trnQ	21	10	T
H. uralum	4461	4471	spacer	accD-trnQ	11	11	G
H. uralum	4972	4981	spacer	trnQ-psbK	10	5	AT
H. uralum	5835	5845	spacer	psbK-psbI	11	11	A
H. uralum	6099	6109	spacer	psbI-trnS	11	11	A
H. uralum	6691	6702	spacer	trnS-trnG	12	12	A
H. uralum	6894	6905	spacer	trnS-trnG	12	12	T
H. uralum	7361	7371	intron	trnG-trnR	11	11	T
H. uralum	8408	8422	spacer	trnR-atpA	15	3	TACTT
H. uralum	9958	9969	spacer	atpA-atpF	12	12	A
H. uralum	10744	10754	spacer	atpF-atpH	11	11	T
H. uralum	10762	10773	spacer	atpF-atpH	12	12	A
H. uralum	10846	10856	spacer	atpF-atpH	11	11	T
H. uralum	11084	11094	spacer	atpF-atpH	11	11	A
H. uralum	11656	11666	spacer	atpF-atpH	11	11	G
H. uralum	12619	12629	spacer	atpH-atpI	11	11	T
H. uralum	12951	12960	spacer	atpH-atpI	10	10	T
H. uralum	14977	14986	spacer	rps2-rpoC2	10	10	T
H. uralum	17141	17155	gene	rpoC2	15	15	T
H. uralum	25933	25946	spacer	rpoB-trnC	14	14	A
H. uralum	26281	26295	spacer	trnC-petN	15	5	TAA
H. uralum	26541	26550	spacer	trnC-petN	10	10	A
H. uralum	28015	28026	spacer	psbM-trnD	12	12	A
H. uralum	29450	29460	spacer	trnE-trnT	11	11	T
H. uralum	29954	29965	spacer	trnE-trnT	12	6	TA
H. uralum	30260	30271	spacer	trnT-rps19	12	4	ATT
H. uralum	30383	30395	spacer	trnT-rps19	13	13	A
H. uralum	30414	30423	spacer	trnT-rps19	10	10	A
H. uralum	30429	30440	spacer	trnT-rps19	12	12	A
H. uralum	30672	30681	spacer	trnT-rps19	10	10	T
H. uralum	31956	31967	gene	rpl2	12	12	T
H. uralum	33024	33035	gene	rpl23	12	3	TTTC
H. uralum	38814	38823	spacer	rps7-trnV	10	10	T
H. uralum	39238	39247	spacer	rps7-trnV	10	10	T
H. uralum	44385	44398	gene	trnA	14	14	G
H. uralum	48661	48675	spacer	trnN-matK	15	3	TATTC
H. uralum	52690	52702	spacer	matK-psaI	13	13	A
H. uralum	53576	53585	spacer	matK-psaI	10	10	A
H. uralum	54559	54568	spacer	matK-psaI	10	10	A
H. uralum	54694	54705	gene	psaI	12	3	TTTA
H. uralum	54756	54765	spacer	psaI-ycf4	10	10	T
H. uralum	56178	56189	spacer	ycf4-cemA	12	3	TTAA
H. uralum	56611	56620	spacer	ycf5-cemA	10	10	T
H. uralum	58843	58852	spacer	petA-clpP	10	10	A
H. uralum	58881	58890	spacer	petA-clpP	10	10	T
H. uralum	59480	59490	spacer	petA-clpP	11	11	A
H. uralum	60071	60082	gene	clpP	12	4	AGA
H. uralum	62664	62675	spacer	clpP-rpl27	12	3	TTTA
H. uralum	62704	62715	spacer	clpP-rpl28	12	4	ATT
H. uralum	63464	63477	spacer	rpl20-rps18	14	14	A
H. uralum	65398	65407	spacer	psaJ-trnP	10	10	T
H. uralum	65429	65443	spacer	psaJ-trnP	15	3	TTATA
H. uralum	65796	65808	spacer	trnP-trnW	13	13	A
H. uralum	67482	67491	gene	psbF	10	10	T
H. uralum	72550	72560	spacer	psbH-rpoA	11	11	A
H. uralum	73306	73315	spacer	psbH-rpoA	10	5	GA
H. uralum	74095	74104	spacer	psbH-rpoA	10	10	A
H. uralum	75941	75950	spacer	rpl36-rps8	10	5	AT
H. uralum	76409	76424	spacer	rpl36-rps8	16	16	T
H. uralum	77677	77691	spacer	rpl14-rpl16	15	15	A
H. uralum	79288	79299	spacer	rpl16-rps3	12	12	T
H. uralum	80514	80525	spacer	rpl22-psbD	12	3	TTTA
H. uralum	80542	80557	spacer	rpl22-psbD	16	16	T
H. uralum	80719	80732	spacer	rpl22-psbD	14	7	TA
H. uralum	80782	80798	spacer	rpl22-psbD	17	17	T
H. uralum	81255	81265	spacer	rpl22-psbD	11	11	T
H. uralum	87083	87094	spacer	trnS-psbZ	12	12	T
H. uralum	87397	87410	spacer	trnS-psbZ	14	14	T
H. uralum	93814	93823	spacer	psaA-ycf3	10	10	T
H. uralum	95531	95542	intron	ycf3-trnS	12	3	ATTT
H. uralum	95882	95892	spacer	ycf3-trnS	11	11	A
H. uralum	95992	96003	spacer	ycf3-trnS	12	3	TAGT
H. uralum	98366	98378	spacer	ndhC-ndhK	13	13	A
H. uralum	100032	100041	spacer	ndhJ-trnF	10	10	A
H. uralum	100442	100451	spacer	trnF-trnL	10	10	A
H. uralum	101170	101179	spacer	trnL-trnV	10	5	AT
H. uralum	101289	101298	spacer	trnL-trnV	10	5	TC
H. uralum	102099	102108	intron	trnV-trnM	10	10	T
H. uralum	107875	107889	spacer	rbcL-psbA	15	5	AAT
H. uralum	107956	107967	spacer	rbcL-psbA	12	12	A
H. uralum	109675	109685	spacer	psbA-trnH	11	11	A
H. uralum	110026	110037	spacer	psbA-trnH	12	12	T
H. uralum	110091	110100	spacer	psbA-trnH	10	10	T
H. uralum	110659	110668	spacer	trnH-trnV	10	10	T
H. uralum	118322	118336	spacer	trnN-ndhF	15	3	TATTC
H. uralum	119403	119412	spacer	trnN-ndhF	10	10	A
H. uralum	122719	122729	gene	rpl32	11	11	T
H. uralum	122790	122800	gene	rpl32	11	11	A
H. uralum	123021	123031	spacer	rpl32-trnL	11	11	A
H. uralum	123487	123496	spacer	trnL-ccsA	10	10	A
H. uralum	124687	124696	spacer	ccsA-ndhD	10	10	A
H. uralum	124697	124712	spacer	ccsA-ndhD	16	8	TA
H. uralum	124768	124777	spacer	ccsA-ndhD	10	10	T
H. uralum	126452	126461	spacer	ndhD-psaC	10	10	T
H. uralum	128204	128213	spacer	ndhG-ndhI	10	10	A
H. uralum	128572	128584	spacer	ndhG-ndhI	13	13	T
H. uralum	130354	130363	intron	ndhA-ndhH	10	10	T
H. uralum	130669	130678	intron	ndhA-ndhH	10	10	T
H. uralum	132329	132338	gene	ndhH	10	10	A
H. uralum	133285	133296	spacer	rps15-ndhF	12	4	TAT
