# Supplementary material for: Complete Chloroplast Genome of Hypericum perforatum and Dynamic Evolution in Hypericum (Hypericaceae)
Source: Int J Mol Sci. 2023 Nov 9;24(22):16130. doi: 10.3390/ijms242216130 (PMC10671389; doi:10.3390/ijms242216130)
Supplement: Supplementary file 1 [file ijms-24-16130-s001.zip › Table S3 repeats.xlsx]

## Sheet: Sheet1
Table S3. Type and number of repeats in the five Hypericum species.
Species	Order	Length	StartPos	EndPos	Position	Gene	Type
H. perforatum	1	439	54186	54625	spacer	trnV-trnH	F
H. perforatum	1	439	54274	54713	spacer	trnV-trnH	F
H. perforatum	2	378	51392	51770	spacer	trnH-psbA	P
H. perforatum	2	378	71378	71756	spacer	trnH-psbA	P
H. perforatum	3	351	54186	54537	spacer	trnH-psbA	F
H. perforatum	3	351	54362	54713	spacer	psbA-rbcL	F
H. perforatum	4	297	105182	105479	spacer	psbA-rbcL	F
H. perforatum	4	297	108583	108880	spacer	psbA-rbcL	F
H. perforatum	5	279	28660	28939	spacer	psbA-rbcL	P
H. perforatum	5	279	86510	86789	gene	trnV	P
H. perforatum	6	263	54186	54449	spacer	trnV-trnL	F
H. perforatum	6	263	54450	54713	spacer	trnV-trnL	F
H. perforatum	7	259	105237	105496	spacer	trnV-trnL	F
H. perforatum	7	259	108638	108897	spacer	trnV-trnL	F
H. perforatum	8	175	54186	54361	spacer	trnV-trnL	F
H. perforatum	8	175	54538	54713	spacer	trnF-ndhJ	F
H. perforatum	9	137	64089	64226	spacer	trnF-ndhJ	F
H. perforatum	9	137	64285	64422	spacer	rps4-ycf3	F
H. perforatum	10	111	56816	56927	spacer	rps4-ycf3	F
H. perforatum	10	111	57860	57971	intron	ycf3-psaA	F
H. perforatum	11	109	106506	106615	intron	ycf3-psaA	F
H. perforatum	11	109	109502	109611	gene	psaA	F
H. perforatum	12	110	56716	56826	gene	psaA	F
H. perforatum	12	110	57697	57807	gene	psaB	F
H. perforatum	13	101	56725	56826	gene	psaB	F
H. perforatum	13	101	57706	57807	gene	trnS	F
H. perforatum	14	99	8086	8185	spacer	psbD-trnT	F
H. perforatum	14	99	27385	27484	spacer	psbD-trnT	F
H. perforatum	15	87	54186	54273	spacer	psbD-trnT	F
H. perforatum	15	87	54626	54713	spacer	psbD-trnT	F
H. perforatum	16	86	56740	56826	spacer	psbD-trnT	F
H. perforatum	16	86	57721	57807	spacer	psbD-trnT	F
H. perforatum	17	86	57139	57225	spacer	psbD-trnT	F
H. perforatum	17	86	57199	57285	spacer	psbD-trnT	F
H. perforatum	18	81	1961	2042	spacer	psbD-trnT	P
H. perforatum	18	81	27027	27108	spacer	psbD-trnT	P
H. perforatum	19	77	57148	57225	spacer	psbD-trnT	F
H. perforatum	19	77	57208	57285	spacer	psbD-trnT	F
H. perforatum	20	79	101816	101895	spacer	psbD-trnT	F
H. perforatum	20	79	102121	102200	spacer	psbD-trnT	F
H. perforatum	21	74	57091	57165	spacer	atpI-atpH	F
H. perforatum	21	74	57139	57213	spacer	atpI-atpH	F
H. perforatum	22	64	56218	56282	spacer	atpA-trnR	F
H. perforatum	22	64	57121	57185	spacer	trnR-trnG	F
H. perforatum	23	72	57087	57159	spacer	trnR-trnG	F
H. perforatum	23	72	57195	57267	spacer	trnR-trnG	F
H. perforatum	24	70	56146	56216	spacer	trnG-trnS	F
H. perforatum	24	70	57028	57098	gene	trnS	F
H. perforatum	25	65	58065	58130	spacer	trnS-psbI	F
H. perforatum	25	65	58149	58214	spacer	trnS-psbI	F
H. perforatum	26	57	64035	64092	spacer	psbI-psbK	F
H. perforatum	26	57	64242	64299	spacer	psbI-psbK	F
H. perforatum	27	62	57187	57249	spacer	psbI-psbK	F
H. perforatum	27	62	57271	57333	spacer	psbI-psbK	F
H. perforatum	28	65	57100	57165	spacer	psbI-psbK	F
H. perforatum	28	65	57208	57273	spacer	psbI-psbK	F
H. perforatum	29	56	8129	8185	spacer	psbI-psbK	F
H. perforatum	29	56	27428	27484	gene	psbI	F
H. perforatum	30	52	52718	52770	gene	psbI	F
H. perforatum	30	52	54097	54149	gene	psbI	F
H. perforatum	31	55	28971	29026	gene	psbI	P
H. perforatum	31	55	86450	86505	gene	accD	P
H. perforatum	32	54	57087	57141	gene	accD	F
H. perforatum	32	54	57279	57333	gene	accD	F
H. perforatum	33	54	105442	105496	gene	accD	F
H. perforatum	33	54	108843	108897	gene	accD	F
H. perforatum	34	50	101917	101967	gene	accD	F
H. perforatum	34	50	102232	102282	gene	accD	F
H. perforatum	35	53	56431	56484	gene	accD	F
H. perforatum	35	53	57418	57471	gene	accD	F
H. perforatum	36	57	56514	56571	gene	accD	F
H. perforatum	36	57	57501	57558	gene	accD	F
H. perforatum	37	47	8138	8185	gene	accD	F
H. perforatum	37	47	27437	27484	gene	accD	F
H. perforatum	38	46	57179	57225	gene	accD	F
H. perforatum	38	46	57239	57285	gene	accD	F
H. perforatum	39	46	112593	112639	gene	accD	F
H. perforatum	39	46	112616	112662	gene	accD	F
H. perforatum	40	48	56220	56268	gene	accD	F
H. perforatum	40	48	56274	56322	gene	accD	F
H. perforatum	41	48	56274	56322	gene	accD	F
H. perforatum	41	48	57123	57171	gene	accD	F
H. perforatum	42	44	56236	56280	gene	accD	F
H. perforatum	42	44	57091	57135	gene	accD	F
H. perforatum	43	50	57139	57189	gene	accD	F
H. perforatum	43	50	57283	57333	gene	accD	F
H. perforatum	44	46	58084	58130	gene	accD	F
H. perforatum	44	46	58168	58214	gene	accD	F
H. perforatum	45	52	56941	56993	gene	accD	F
H. perforatum	45	52	57991	58043	gene	accD	F
H. perforatum	46	49	56302	56351	gene	accD	F
H. perforatum	46	49	57313	57362	gene	accD	F
H. perforatum	47	49	84621	84670	gene	accD	F
H. perforatum	47	49	84630	84679	gene	accD	F
H. perforatum	48	42	10078	10120	gene	accD	P
H. perforatum	48	42	10078	10120	gene	accD	P
H. perforatum	49	51	56921	56972	gene	accD	F
H. perforatum	49	51	57971	58022	gene	accD	F
H. perforatum	50	41	57100	57141	gene	accD	F
H. perforatum	50	41	57292	57333	gene	accD	F
H. perforatum	51	44	56236	56280	gene	accD	F
H. perforatum	51	44	57283	57327	gene	accD	F
H. perforatum	52	49	17506	17555	gene	accD	F
H. perforatum	52	49	19730	19779	gene	accD	F
H. perforatum	53	49	79217	79266	gene	accD	P
H. perforatum	53	49	79217	79266	gene	accD	P
H. perforatum	54	46	56236	56282	gene	accD	F
H. perforatum	54	46	57199	57245	gene	accD	F
H. perforatum	55	38	56217	56255	gene	accD	F
H. perforatum	55	38	56247	56285	gene	accD	F
H. perforatum	56	38	57247	57285	gene	accD	F
H. perforatum	56	38	57271	57309	gene	accD	F
H. perforatum	57	47	56263	56310	gene	accD	F
H. perforatum	57	47	57244	57291	gene	accD	F
H. perforatum	58	41	57148	57189	gene	accD	F
H. perforatum	58	41	57292	57333	gene	accD	F
H. perforatum	59	44	56218	56262	gene	accD	F
H. perforatum	59	44	57169	57213	gene	accD	F
H. perforatum	60	37	56248	56285	gene	accD	F
H. perforatum	60	37	57121	57158	gene	accD	F
H. perforatum	61	36	58094	58130	gene	accD	F
H. perforatum	61	36	58178	58214	gene	accD	F
H. perforatum	62	45	687	732	gene	accD	P
H. perforatum	62	45	687	732	gene	accD	P
H. perforatum	63	39	94727	94766	gene	accD	F
H. perforatum	63	39	119416	119455	gene	accD	F
H. perforatum	64	42	56340	56382	gene	accD	F
H. perforatum	64	42	57360	57402	gene	accD	F
H. perforatum	65	35	56217	56252	gene	accD	F
H. perforatum	65	35	57150	57185	gene	accD	F
H. perforatum	66	35	56245	56280	gene	accD	F
H. perforatum	66	35	57292	57327	gene	accD	F
H. perforatum	67	44	56218	56262	gene	accD	F
H. perforatum	67	44	57229	57273	gene	accD	F
H. perforatum	68	44	57247	57291	gene	accD	F
H. perforatum	68	44	57259	57303	gene	accD	F
H. perforatum	69	38	101857	101895	gene	accD	F
H. perforatum	69	38	102162	102200	gene	accD	F
H. perforatum	70	41	17514	17555	gene	accD	F
H. perforatum	70	41	19738	19779	gene	accD	F
H. perforatum	71	41	56244	56285	gene	accD	F
H. perforatum	71	41	56268	56309	gene	accD	F
H. perforatum	72	34	57121	57155	gene	accD	F
H. perforatum	72	34	57151	57185	gene	accD	F
H. perforatum	73	43	57004	57047	gene	accD	F
H. perforatum	73	43	58054	58097	gene	accD	F
H. perforatum	74	37	56245	56282	gene	accD	F
H. perforatum	74	37	57208	57245	gene	accD	F
H. perforatum	75	37	56248	56285	gene	accD	F
H. perforatum	75	37	57169	57206	gene	accD	F
H. perforatum	76	33	56217	56250	gene	accD	F
H. perforatum	76	33	57102	57135	gene	accD	F
H. perforatum	77	33	56217	56250	gene	accD	F
H. perforatum	77	33	57294	57327	gene	accD	F
H. perforatum	78	42	56274	56316	gene	accD	F
H. perforatum	78	42	57171	57213	gene	accD	F
H. perforatum	79	39	53	92	gene	accD	P
H. perforatum	79	39	86197	86236	gene	accD	P
H. perforatum	80	36	28939	28975	gene	accD	P
H. perforatum	80	36	86502	86538	gene	accD	P
H. perforatum	81	32	56290	56322	gene	accD	F
H. perforatum	81	32	57091	57123	gene	accD	F
H. perforatum	82	32	57103	57135	gene	accD	F
H. perforatum	82	32	57121	57153	gene	accD	F
H. perforatum	83	32	57121	57153	gene	accD	F
H. perforatum	83	32	57295	57327	gene	accD	F
H. perforatum	84	41	56220	56261	gene	accD	F
H. perforatum	84	41	57069	57110	gene	accD	F
H. perforatum	85	41	56263	56304	gene	accD	F
H. perforatum	85	41	57184	57225	gene	accD	F
H. perforatum	86	41	57069	57110	gene	accD	F
H. perforatum	86	41	57123	57164	gene	accD	F
H. perforatum	87	41	57256	57297	gene	accD	F
H. perforatum	87	41	57268	57309	gene	accD	F
H. perforatum	88	41	68663	68704	gene	accD	F
H. perforatum	88	41	68696	68737	gene	accD	F
H. perforatum	89	41	82188	82229	gene	accD	F
H. perforatum	89	41	82216	82257	gene	accD	F
H. perforatum	90	41	84594	84635	gene	accD	F
H. perforatum	90	41	84621	84662	gene	accD	F
H. perforatum	91	38	56268	56306	gene	accD	F
H. perforatum	91	38	57147	57185	gene	accD	F
H. perforatum	92	35	56217	56252	gene	accD	F
H. perforatum	92	35	57210	57245	gene	accD	F
H. perforatum	93	31	84639	84670	gene	accD	F
H. perforatum	93	31	84648	84679	gene	accD	F
H. perforatum	94	31	112854	112885	gene	accD	F
H. perforatum	94	31	112883	112914	gene	accD	F
H. perforatum	95	40	56666	56706	gene	accD	F
H. perforatum	95	40	57647	57687	gene	accD	F
H. perforatum	96	37	56248	56285	gene	accD	F
H. perforatum	96	37	57229	57266	gene	accD	F
H. perforatum	97	37	56677	56714	gene	accD	F
H. perforatum	97	37	57658	57695	gene	accD	F
H. perforatum	98	34	57121	57155	gene	accD	F
H. perforatum	98	34	57211	57245	gene	accD	F
H. perforatum	99	34	57151	57185	gene	accD	F
H. perforatum	99	34	57169	57203	gene	accD	F
H. perforatum	100	39	67287	67326	gene	accD	P
H. perforatum	100	39	119768	119807	gene	accD	P
H. perforatum	101	39	75317	75356	gene	accD	P
H. perforatum	101	39	75328	75367	gene	accD	P
H. perforatum	102	36	15103	15139	gene	accD	P
H. perforatum	102	36	94730	94766	gene	accD	P
H. perforatum	103	36	56250	56286	gene	accD	F
H. perforatum	103	36	57069	57105	gene	accD	F
H. perforatum	104	36	56268	56304	gene	accD	F
H. perforatum	104	36	57099	57135	gene	accD	F
H. perforatum	105	36	63951	63987	gene	accD	F
H. perforatum	105	36	100889	100925	gene	accD	F
H. perforatum	106	33	47471	47504	gene	accD	F
H. perforatum	106	33	47495	47528	gene	accD	F
H. perforatum	107	38	56266	56304	gene	accD	F
H. perforatum	107	38	57271	57309	gene	accD	F
H. perforatum	108	38	57187	57225	gene	accD	F
H. perforatum	108	38	57259	57297	gene	accD	F
H. perforatum	109	35	56269	56304	gene	accD	F
H. perforatum	109	35	57292	57327	gene	accD	F
H. perforatum	110	35	101818	101853	gene	accD	F
H. perforatum	110	35	102011	102046	gene	accD	F
H. perforatum	111	32	8049	8081	gene	accD	F
H. perforatum	111	32	27314	27346	gene	accD	F
H. perforatum	112	32	56290	56322	gene	accD	F
H. perforatum	112	32	57199	57231	gene	accD	F
H. perforatum	113	32	56290	56322	gene	accD	F
H. perforatum	113	32	57283	57315	gene	accD	F
H. perforatum	114	32	57103	57135	gene	accD	F
H. perforatum	114	32	57169	57201	gene	accD	F
H. perforatum	115	32	57169	57201	gene	accD	F
H. perforatum	115	32	57295	57327	gene	accD	F
H. perforatum	116	37	56269	56306	gene	accD	F
H. perforatum	116	37	57208	57245	gene	accD	F
H. perforatum	117	37	56545	56582	gene	accD	F
H. perforatum	117	37	57532	57569	gene	accD	F
H. perforatum	118	37	68295	68332	gene	accD	F
H. perforatum	118	37	68313	68350	gene	accD	F
H. perforatum	119	37	106564	106601	gene	accD	P
H. perforatum	119	37	106564	106601	gene	accD	P
H. perforatum	120	37	106564	106601	gene	accD	P
H. perforatum	120	37	109560	109597	gene	accD	P
H. perforatum	121	37	109560	109597	gene	accD	P
H. perforatum	121	37	109560	109597	gene	accD	P
H. perforatum	122	34	56182	56216	gene	accD	F
H. perforatum	122	34	57064	57098	gene	accD	F
H. perforatum	123	34	56228	56262	gene	accD	F
H. perforatum	123	34	57239	57273	gene	accD	F
H. perforatum	124	34	56282	56316	gene	accD	F
H. perforatum	124	34	57239	57273	gene	accD	F
H. perforatum	125	34	57131	57165	gene	accD	F
H. perforatum	125	34	57239	57273	gene	accD	F
H. perforatum	126	34	57151	57185	gene	accD	F
H. perforatum	126	34	57229	57263	gene	accD	F
H. perforatum	127	34	57169	57203	gene	accD	F
H. perforatum	127	34	57211	57245	gene	accD	F
H. perforatum	128	31	13871	13902	gene	accD	P
H. perforatum	128	31	53464	53495	gene	accD	P
H. perforatum	129	31	56187	56218	gene	accD	F
H. perforatum	129	31	56220	56251	gene	accD	F
H. perforatum	130	31	56187	56218	gene	accD	F
H. perforatum	130	31	56250	56281	gene	accD	F
H. perforatum	131	31	56187	56218	gene	accD	F
H. perforatum	131	31	57123	57154	gene	accD	F
H. perforatum	132	31	56187	56218	gene	accD	F
H. perforatum	132	31	57153	57184	gene	accD	F
H. perforatum	133	31	66376	66407	gene	accD	P
H. perforatum	133	31	66411	66442	gene	accD	P
H. perforatum	134	31	108495	108526	gene	accD	F
H. perforatum	134	31	108524	108555	gene	accD	F
H. perforatum	135	36	15103	15139	gene	accD	P
H. perforatum	135	36	119419	119455	gene	accD	P
H. perforatum	136	36	56273	56309	gene	accD	F
H. perforatum	136	36	57068	57104	gene	accD	F
H. perforatum	137	33	102013	102046	gene	accD	F
H. perforatum	137	33	102125	102158	gene	accD	F
H. perforatum	138	30	2014	2044	gene	accD	P
H. perforatum	138	30	27025	27055	gene	accD	P
H. perforatum	139	30	28909	28939	gene	accD	F
H. perforatum	139	30	28937	28967	gene	accD	F
H. perforatum	140	30	51824	51854	gene	accD	P
H. perforatum	140	30	71349	71379	gene	accD	P
H. perforatum	141	30	56187	56217	gene	accD	F
H. perforatum	141	30	57105	57135	gene	accD	F
H. perforatum	142	30	56187	56217	gene	accD	F
H. perforatum	142	30	57297	57327	gene	accD	F
H. perforatum	143	30	57087	57117	gene	accD	F
H. perforatum	143	30	57255	57285	gene	accD	F
H. perforatum	144	30	105121	105151	gene	accD	F
H. perforatum	144	30	105165	105195	gene	accD	F
H. perforatum	145	35	57069	57104	gene	accD	F
H. perforatum	145	35	57171	57206	gene	accD	F
H. perforatum	146	32	56186	56218	gene	accD	F
H. perforatum	146	32	56273	56305	gene	accD	F
H. perforatum	147	32	57069	57101	gene	accD	F
H. perforatum	147	32	57153	57185	gene	accD	F
H. perforatum	148	32	57103	57135	gene	accD	F
H. perforatum	148	32	57229	57261	gene	accD	F
H. perforatum	149	32	57229	57261	gene	accD	F
H. perforatum	149	32	57295	57327	gene	accD	F
H. perforatum	150	34	57211	57245	gene	accD	F
H. perforatum	150	34	57229	57263	spacer	petA-clpP	F
H. perforatum	151	34	58102	58136	spacer	petA-clpP	F
H. perforatum	151	34	58141	58175	spacer	petA-clpP	F
H. perforatum	152	34	84592	84626	spacer	petA-clpP	F
H. perforatum	152	34	84628	84662	spacer	petA-clpP	F
H. perforatum	153	31	56187	56218	spacer	petA-clpP	F
H. perforatum	153	31	57171	57202	spacer	clpP-rpl22	F
H. perforatum	154	31	56187	56218	spacer	clpP-rpl23	F
H. perforatum	154	31	57213	57244	spacer	clpP-rpl24	F
H. perforatum	155	31	56233	56264	spacer	clpP-rpl25	F
H. perforatum	155	31	57184	57215	spacer	clpP-rpl26	F
H. perforatum	156	31	57088	57119	gene	rps18	F
H. perforatum	156	31	57268	57299	gene	rps18	F
H. perforatum	157	31	57136	57167	gene	rps18	F
H. perforatum	157	31	57184	57215	gene	rps18	F
H. perforatum	158	31	84630	84661	gene	rps18	F
H. perforatum	158	31	84648	84679	gene	rps18	F
H. perforatum	159	31	95035	95066	spacer	rps18-rpl39	C
H. perforatum	159	31	105514	105545	spacer	rps18-rpl40	C
H. perforatum	160	33	51838	51871	spacer	petL-trnR	P
H. perforatum	160	33	51838	51871	spacer	petL-trnR	P
H. perforatum	161	33	58505	58538	spacer	psbT-psbN	F
H. perforatum	161	33	58544	58577	spacer	psbT-psbN	F
H. perforatum	162	33	63962	63995	spacer	petD-rpoA	F
H. perforatum	162	33	100900	100933	spacer	petD-rpoA	F
H. perforatum	163	30	63	93	spacer	rps8-rpl15	P
H. perforatum	163	30	86196	86226	spacer	rps8-rpl16	P
H. perforatum	164	30	2555	2585	gene	rps3	F
H. perforatum	164	30	2578	2608	gene	rps3	F
H. perforatum	165	30	28998	29028	gene	rps3	P
H. perforatum	165	30	86448	86478	gene	rps3	P
H. perforatum	166	30	56996	57026	gene	rps3	F
H. perforatum	166	30	58046	58076	gene	rps3	F
H. perforatum	167	30	57069	57099	gene	rps3	F
H. perforatum	167	30	57105	57135	gene	rps3	F
H. perforatum	168	30	57069	57099	gene	rps3	F
H. perforatum	168	30	57297	57327	gene	rps3	F
H. perforatum	169	30	68886	68916	gene	rps19	P
H. perforatum	169	30	68886	68916	gene	rps19	P
H. perforatum	170	32	9003	9035	gene	rpl2	F
H. perforatum	170	32	9026	9058	gene	rpl2	F
H. perforatum	171	32	56585	56617	gene	rpl2	F
H. perforatum	171	32	57566	57598	gene	rpl2	F
H. perforatum	172	32	56594	56626	spacer	ndhB-trnV	F
H. perforatum	172	32	57575	57607	spacer	ndhB-trnV	F
H. perforatum	173	32	56707	56739	spacer	ndhB-trnV	F
H. perforatum	173	32	57688	57720	spacer	ndhB-trnV	F
H. perforatum	174	32	57069	57101	spacer	ndhB-trnV	F
H. perforatum	174	32	57213	57245	spacer	ndhB-trnV	F
H. perforatum	175	32	57085	57117	spacer	ndhB-trnV	F
H. perforatum	175	32	57181	57213	spacer	trnA-rrn23	F
H. perforatum	176	32	57085	57117	spacer	trnA-rrn23	F
H. perforatum	176	32	57241	57273	gene	rrn23	F
H. perforatum	177	32	67252	67284	gene	rrn23	P
H. perforatum	177	32	119810	119842	gene	rrn23	P
H. perforatum	178	31	368	399	gene	rrn23	P
H. perforatum	178	31	53570	53601	gene	rrn23	P
H. perforatum	179	31	29076	29107	gene	rrn23	P
H. perforatum	179	31	29076	29107	gene	rrn23	P
H. perforatum	180	31	56187	56218	gene	rrn23	F
H. perforatum	180	31	57231	57262	gene	rrn23	F
H. perforatum	181	31	57196	57227	gene	rrn23	F
H. perforatum	181	31	57268	57299	spacer	trnN-trnK	F
H. perforatum	182	31	57268	57299	spacer	trnN-trnK	F
H. perforatum	182	31	57280	57311	spacer	trnN-trnK	F
H. perforatum	183	30	13870	13900	spacer	trnN-trnK	P
H. perforatum	183	30	23179	23209	spacer	trnN-trnK	P
H. perforatum	184	30	53557	53587	spacer	trnN-trnK	C
H. perforatum	184	30	112533	112563	spacer	trnN-trnK	C
H. perforatum	185	30	55733	55763	spacer	trnN-trnK	F
H. perforatum	185	30	55757	55787	spacer	trnN-trnK	F
H. perforatum	186	30	56232	56262	spacer	trnN-trnK	F
H. perforatum	186	30	57267	57297	spacer	matK-ndhF	F
H. perforatum	187	30	56286	56316	spacer	matK-ndhF	F
H. perforatum	187	30	57267	57297	spacer	matK-ndhF	F
H. perforatum	188	30	57135	57165	spacer	matK-ndhF	F
H. perforatum	188	30	57267	57297	spacer	matK-ndhF	F
H. perforatum	189	30	57201	57231	spacer	matK-ndhF	F
H. perforatum	189	30	57303	57333	spacer	matK-ndhF	F
H. perforatum	190	30	57285	57315	spacer	matK-ndhF	F
H. perforatum	190	30	57303	57333	spacer	matK-ndhF	F
H. perforatum	191	30	58084	58114	spacer	ndhF-trnL	F
H. perforatum	191	30	58153	58183	spacer	ndhF-trnL	F
H. perforatum	192	30	67323	67353	spacer	ndhF-trnL	P
H. perforatum	192	30	119736	119766	spacer	ndhF-trnL	P
H. perforatum	193	30	68677	68707	spacer	ndhF-trnL	F
H. perforatum	193	30	68710	68740	intron	ndhA-ndhH	F
H. perforatum	194	30	93661	93691	intron	ndhA-ndhH	F
H. perforatum	194	30	93679	93709	intron	ndhA-ndhH	F
H. perforatum	195	30	95568	95598	intron	ndhA-ndhH	F
H. perforatum	195	30	95593	95623	intron	ndhA-ndhH	F
H. ascyron	1	1515	107882	109397	spacer	trnV-trnH	F
H. ascyron	1	1515	120641	122156	spacer	trnV-trnH	F
H. ascyron	2	1495	107902	109397	gene	accD	F
H. ascyron	2	1495	120661	122156	gene	accD	F
H. ascyron	3	1444	107953	109397	spacer	psbK-psbI	F
H. ascyron	3	1444	120712	122156	spacer	psbK-psbI	F
H. ascyron	4	680	107422	108102	spacer	ycf2-trnL	F
H. ascyron	4	680	116515	117195	spacer	ycf2-trnL	F
H. ascyron	5	580	107522	108102	spacer	trnV-rrn29S	F
H. ascyron	5	580	116615	117195	spacer	trnV-rrn30S	F
H. ascyron	6	535	25614	26149	spacer	trnN-ycf1	F
H. ascyron	6	535	115537	116072	spacer	trnN-ycf1	F
H. ascyron	7	392	55483	55875	spacer	ycf1-matK	P
H. ascyron	7	392	107526	107918	spacer	ycf1-matK	P
H. ascyron	8	392	55483	55875	spacer	ycf1-matK	P
H. ascyron	8	392	116619	117011	spacer	ycf1-matK	P
H. ascyron	9	392	55493	55885	spacer	matK-ndhF	P
H. ascyron	9	392	116609	117001	spacer	matK-ndhF	P
H. ascyron	10	382	55493	55875	spacer	trnV-trnL	P
H. ascyron	10	382	107526	107908	spacer	trnV-trnL	P
H. ascyron	11	345	26162	26507	gene	rps19	F
H. ascyron	11	345	116089	116434	gene	rps19	F
H. ascyron	12	343	26170	26513	gene	clpP	F
H. ascyron	12	343	116097	116440	gene	clpP	F
H. ascyron	13	311	55619	55930	spacer	psaI-accD	P
H. ascyron	13	311	116564	116875	spacer	psaI-accD	P
H. ascyron	14	311	55619	55930	gene	accD	P
H. ascyron	14	311	107471	107782	gene	accD	P
H. ascyron	15	240	27584	27824	gene	accD	P
H. ascyron	15	240	85081	85321	gene	accD	P
H. ascyron	16	215	27609	27824	gene	accD	P
H. ascyron	16	215	85081	85296	gene	accD	P
H. ascyron	17	220	116975	117195	gene	accD	F
H. ascyron	17	220	120641	120861	gene	accD	F
H. ascyron	18	212	116995	117207	gene	accD	F
H. ascyron	18	212	120661	120873	gene	accD	F
H. ascyron	19	173	117046	117219	gene	accD	F
H. ascyron	19	173	120712	120885	gene	accD	F
H. ascyron	20	161	26352	26513	gene	accD	F
H. ascyron	20	161	116279	116440	gene	accD	F
H. ascyron	21	157	57619	57776	gene	accD	F
H. ascyron	21	157	58105	58262	gene	accD	F
H. ascyron	22	146	57630	57776	gene	accD	F
H. ascyron	22	146	58116	58262	gene	accD	F
H. ascyron	23	141	55289	55430	gene	accD	P
H. ascyron	23	141	108038	108179	gene	accD	P
H. ascyron	24	141	55289	55430	gene	accD	P
H. ascyron	24	141	120797	120938	gene	accD	P
H. ascyron	25	128	55302	55430	gene	accD	P
H. ascyron	25	128	108038	108166	gene	accD	P
H. ascyron	26	128	55302	55430	gene	accD	P
H. ascyron	26	128	120797	120925	gene	accD	P
H. ascyron	27	132	57405	57537	gene	accD	F
H. ascyron	27	132	57894	58026	gene	accD	F
H. ascyron	28	120	57417	57537	gene	accD	F
H. ascyron	28	120	57906	58026	gene	accD	F
H. ascyron	29	124	57652	57776	gene	accD	F
H. ascyron	29	124	58138	58262	gene	accD	F
H. ascyron	30	111	56556	56667	spacer	psbI-trnS	F
H. ascyron	30	111	56646	56757	spacer	trnS-trnG	F
H. ascyron	31	105	26408	26513	spacer	trnS-trnG	F
H. ascyron	31	105	116335	116440	spacer	trnS-trnG	F
H. ascyron	32	90	99438	99528	intron	trnS-trnG	F
H. ascyron	32	90	99456	99546	spacer	trnE-trnT	F
H. ascyron	33	92	57537	57629	spacer	trnE-trnT	F
H. ascyron	33	92	58023	58115	spacer	trnE-trnT	F
H. ascyron	34	92	57559	57651	spacer	trnE-trnT	F
H. ascyron	34	92	58045	58137	spacer	trnT-rpl2	F
H. ascyron	35	89	117777	117866	spacer	trnT-rpl2	F
H. ascyron	35	89	120530	120619	spacer	trnT-rpl2	F
H. ascyron	36	88	55342	55430	spacer	trnT-rpl2	P
H. ascyron	36	88	117131	117219	spacer	trnT-rpl2	P
H. ascyron	37	81	117785	117866	spacer	trnT-rpl2	F
H. ascyron	37	81	120538	120619	spacer	trnT-rpl2	F
H. ascyron	38	76	55354	55430	spacer	rpl2-ycf2	P
H. ascyron	38	76	117131	117207	spacer	rpl2-ycf2	P
H. ascyron	39	72	99438	99510	gene	ycf2	F
H. ascyron	39	72	99474	99546	gene	ycf2	F
H. ascyron	40	78	108116	108194	spacer	ycf2-trnL	F
H. ascyron	40	78	117209	117287	spacer	ycf2-trnL	F
H. ascyron	41	78	117209	117287	spacer	trnL-ndhB	F
H. ascyron	41	78	120875	120953	spacer	trnL-ndhB	F
H. ascyron	42	64	55366	55430	spacer	ndhB-trnV	P
H. ascyron	42	64	117131	117195	spacer	ndhB-trnV	P
H. ascyron	43	61	31998	32059	spacer	ndhB-trnV	F
H. ascyron	43	61	32019	32080	spacer	ndhB-trnV	F
H. ascyron	44	67	108127	108194	spacer	trnV-rrn16S	F
H. ascyron	44	67	117220	117287	spacer	trnV-rrn17S	F
H. ascyron	45	67	117220	117287	spacer	trnV-rrn19S	F
H. ascyron	45	67	120886	120953	spacer	trnV-rrn20S	F
H. ascyron	46	62	46542	46604	spacer	trnV-rrn21S	F
H. ascyron	46	62	132288	132350	spacer	trnV-rrn22S	F
H. ascyron	47	54	99438	99492	spacer	trnV-rrn23S	F
H. ascyron	47	54	99492	99546	spacer	trnV-rrn24S	F
H. ascyron	48	63	49573	49636	spacer	trnV-rrn25S	P
H. ascyron	48	63	103418	103481	spacer	trnV-rrn26S	P
H. ascyron	49	63	56872	56935	spacer	trnV-rrn27S	F
H. ascyron	49	63	56995	57058	spacer	trnV-rrn28S	F
H. ascyron	50	54	55876	55930	spacer	trnV-rrn32S	P
H. ascyron	50	54	116564	116618	spacer	trnV-rrn33S	P
H. ascyron	51	50	38921	38971	spacer	trnV-rrn34S	P
H. ascyron	51	50	38921	38971	spacer	trnV-rrn35S	P
H. ascyron	52	50	99169	99219	spacer	trnV-rrn36S	F
H. ascyron	52	50	99296	99346	spacer	trnV-rrn37S	F
H. ascyron	53	55	49581	49636	spacer	trnV-rrn38S	P
H. ascyron	53	55	103418	103473	spacer	trnV-rrn39S	P
H. ascyron	54	50	55880	55930	spacer	trnA-rrna24S	P
H. ascyron	54	50	107471	107521	spacer	trnA-rrna25S	P
H. ascyron	55	49	93631	93680	spacer	trnA-rrna26S	P
H. ascyron	55	49	93631	93680	spacer	trnN-ycf1	P
H. ascyron	56	52	60020	60072	spacer	trnN-ycf1	F
H. ascyron	56	52	61280	61332	spacer	trnN-ycf1	F
H. ascyron	57	48	48251	48299	spacer	trnN-ycf1	F
H. ascyron	57	48	48266	48314	spacer	trnN-ycf1	F
H. ascyron	58	48	108146	108194	spacer	trnN-ycf1	F
H. ascyron	58	48	117239	117287	spacer	trnN-ycf1	F
H. ascyron	59	48	117239	117287	spacer	trnN-ycf1	F
H. ascyron	59	48	120905	120953	spacer	trnN-ycf1	F
H. ascyron	60	44	55886	55930	spacer	trnN-ycf1	P
H. ascyron	60	44	116564	116608	spacer	trnN-ycf1	P
H. ascyron	61	43	50022	50065	spacer	trnN-ycf1	F
H. ascyron	61	43	50036	50079	spacer	trnN-ycf1	F
H. ascyron	62	52	55289	55341	spacer	trnN-ycf1	P
H. ascyron	62	52	117220	117272	spacer	trnN-ycf1	P
H. ascyron	63	51	99192	99243	spacer	trnN-ycf1	F
H. ascyron	63	51	99251	99302	spacer	trnN-ycf1	F
H. ascyron	64	50	55302	55352	spacer	trnN-ycf1	P
H. ascyron	64	50	117209	117259	spacer	trnN-ycf1	P
H. ascyron	65	50	55441	55491	spacer	trnN-ycf1	P
H. ascyron	65	50	120670	120720	spacer	trnN-ycf1	P
H. ascyron	66	40	31998	32038	gene	ycf1	F
H. ascyron	66	40	32040	32080	gene	ycf1	F
H. ascyron	67	49	17196	17245	gene	ycf1	F
H. ascyron	67	49	19420	19469	gene	ycf1	F
H. ascyron	68	49	57608	57657	gene	ycf1	F
H. ascyron	68	49	58094	58143	spacer	ycf1-matK	F
H. ascyron	69	49	58259	58308	spacer	ycf1-matK	F
H. ascyron	69	49	58319	58368	spacer	ycf1-matK	F
H. ascyron	70	49	99144	99193	spacer	ycf1-matK	F
H. ascyron	70	49	99218	99267	spacer	ycf1-matK	F
H. ascyron	71	46	57382	57428	spacer	ycf1-matK	F
H. ascyron	71	46	57847	57893	spacer	ycf1-matK	F
H. ascyron	72	39	97183	97222	spacer	ycf1-matK	F
H. ascyron	72	39	131938	131977	spacer	ycf1-matK	F
H. ascyron	73	39	107432	107471	spacer	ycf1-matK	F
H. ascyron	73	39	116497	116536	spacer	ycf1-matK	F
H. ascyron	74	39	116497	116536	spacer	ycf1-matK	F
H. ascyron	74	39	116525	116564	spacer	ycf1-matK	F
H. ascyron	75	42	49594	49636	spacer	ycf1-matK	P
H. ascyron	75	42	103418	103460	spacer	ycf1-matK	P
H. ascyron	76	38	21487	21525	spacer	ycf1-matK	F
H. ascyron	76	38	21506	21544	spacer	ycf1-matK	F
H. ascyron	77	40	46564	46604	spacer	ycf1-matK	F
H. ascyron	77	40	132310	132350	spacer	ycf1-matK	F
H. ascyron	78	43	57358	57401	spacer	ycf1-matK	F
H. ascyron	78	43	57847	57890	spacer	ycf1-matK	F
H. ascyron	79	43	99154	99197	spacer	ycf1-matK	F
H. ascyron	79	43	99228	99271	spacer	ycf1-matK	F
H. ascyron	80	36	99438	99474	spacer	ycf1-matK	F
H. ascyron	80	36	99510	99546	spacer	ycf1-matK	F
H. ascyron	81	39	92555	92594	spacer	ycf1-matK	F
H. ascyron	81	39	92575	92614	spacer	ycf1-matK	F
H. ascyron	82	35	55456	55491	spacer	ycf1-matK	P
H. ascyron	82	35	107911	107946	spacer	ycf1-matK	P
H. ascyron	83	35	55456	55491	spacer	ycf1-matK	P
H. ascyron	83	35	117004	117039	spacer	ycf1-matK	P
H. ascyron	84	35	83570	83605	spacer	ycf1-matK	P
H. ascyron	84	35	84929	84964	spacer	ycf1-matK	P
H. ascyron	85	44	46496	46540	spacer	ycf1-matK	F
H. ascyron	85	44	132242	132286	spacer	ycf1-matK	F
H. ascyron	86	44	55560	55604	spacer	matK-ndhF	F
H. ascyron	86	44	84177	84221	spacer	matK-ndhF	F
H. ascyron	87	44	84177	84221	spacer	matK-ndhF	P
H. ascyron	87	44	107797	107841	spacer	matK-ndhF	P
H. ascyron	88	44	84177	84221	spacer	matK-ndhF	P
H. ascyron	88	44	116890	116934	spacer	matK-ndhF	P
H. ascyron	89	38	117828	117866	spacer	matK-ndhF	F
H. ascyron	89	38	120581	120619	spacer	matK-ndhF	F
H. ascyron	90	41	17204	17245	spacer	matK-ndhF	F
H. ascyron	90	41	19428	19469	spacer	matK-ndhF	F
H. ascyron	91	41	58277	58318	spacer	matK-ndhF	F
H. ascyron	91	41	58337	58378	spacer	matK-ndhF	F
H. ascyron	92	43	56912	56955	spacer	matK-ndhF	F
H. ascyron	92	43	57035	57078	spacer	matK-ndhF	F
H. ascyron	93	40	57357	57397	spacer	matK-ndhF	F
H. ascyron	93	40	57381	57421	spacer	matK-ndhF	F
H. ascyron	94	33	124567	124600	spacer	matK-ndhF	F
H. ascyron	94	33	124582	124615	spacer	matK-ndhF	F
H. ascyron	95	42	55323	55365	spacer	matK-ndhF	P
H. ascyron	95	42	117196	117238	spacer	ndhF-trnL	P
H. ascyron	96	42	108103	108145	spacer	ndhF-trnL	F
H. ascyron	96	42	117196	117238	intron	ndhA-ndhH	F
H. ascyron	97	42	117196	117238	intron	ndhA-ndhH	F
H. ascyron	97	42	120862	120904	intron	ndhA-ndhH	F
H. ascyron	98	41	56899	56940	intron	ndhA-ndhH	F
H. ascyron	98	41	57022	57063	intron	ndhA-ndhH	F
H. ascyron	99	41	109312	109353	intron	ndhA-ndhH	P
H. ascyron	99	41	109312	109353	intron	ndhA-ndhH	P
H. ascyron	100	41	109312	109353	spacer	trnF-ndhJ	P
H. ascyron	100	41	122071	122112	spacer	rps4-trnS	P
H. ascyron	101	41	122071	122112	spacer	rps4-trnS	P
H. ascyron	101	41	122071	122112	intron	ycf3-psaA	P
H. ascyron	102	31	92563	92594	intron	ycf3-psaA	F
H. ascyron	102	31	92583	92614	gene	psaA	F
H. ascyron	103	31	99162	99193	gene	psaA	F
H. ascyron	103	31	99236	99267	gene	psaB	F
H. ascyron	104	40	46523	46563	gene	psaB	F
H. ascyron	104	40	132269	132309	spacer	trnfM-trnG	F
H. ascyron	105	37	84	121	spacer	trnfM-trnG	F
H. ascyron	105	37	28200	28237	gene	trnS	F
H. ascyron	106	39	27	66	spacer	psbD-rps19	F
H. ascyron	106	39	28161	28200	spacer	psbD-rps19	F
H. ascyron	107	39	57349	57388	spacer	psbD-rps19	F
H. ascyron	107	39	57874	57913	spacer	psbD-rps19	F
H. ascyron	108	36	55483	55519	spacer	psbD-rps19	P
H. ascyron	108	36	120641	120677	spacer	psbD-rps19	P
H. ascyron	109	36	57301	57337	spacer	psbD-rps19	F
H. ascyron	109	36	57802	57838	spacer	psbD-rps19	F
H. ascyron	110	33	48251	48284	spacer	rpl14-rps8	F
H. ascyron	110	33	48281	48314	spacer	rpl14-rps8	F
H. ascyron	111	32	60040	60072	spacer	rpl14-rps8	F
H. ascyron	111	32	61300	61332	spacer	rpl14-rps8	F
H. ascyron	112	37	58327	58364	spacer	rpl14-rps8	F
H. ascyron	112	37	58387	58424	spacer	rpl14-rps8	F
H. ascyron	113	37	83626	83663	spacer	rps11-rpoA	P
H. ascyron	113	37	83626	83663	spacer	rpoA-petD	P
H. ascyron	114	34	31977	32011	spacer	rpoA-petD	P
H. ascyron	114	34	31977	32011	spacer	psbN-psbT	P
H. ascyron	115	34	45194	45228	spacer	psbN-psbT	F
H. ascyron	115	34	45215	45249	gene	rps18	F
H. ascyron	116	34	114528	114562	gene	rps18	F
H. ascyron	116	34	114567	114601	spacer	rpl20-clpP	F
H. ascyron	117	31	13664	13695	spacer	rpl20-clpP	F
H. ascyron	117	31	60566	60597	spacer	rpl20-clpP	F
H. ascyron	118	31	50020	50051	spacer	rpl20-clpP	F
H. ascyron	118	31	50048	50079	spacer	rpl20-clpP	F
H. ascyron	119	36	14879	14915	gene	clpP	P
H. ascyron	119	36	97186	97222	gene	clpP	P
H. ascyron	120	36	14879	14915	gene	clpP	P
H. ascyron	120	36	131941	131977	gene	clpP	P
H. ascyron	121	36	57381	57417	spacer	clpP-petA	F
H. ascyron	121	36	57882	57918	spacer	clpP-petA	F
H. ascyron	122	33	57070	57103	spacer	clpP-petA	F
H. ascyron	122	33	58090	58123	spacer	clpP-petA	F
H. ascyron	123	30	56582	56612	spacer	clpP-petA	F
H. ascyron	123	30	58286	58316	spacer	clpP-petA	F
H. ascyron	124	30	56672	56702	spacer	clpP-petA	F
H. ascyron	124	30	58286	58316	spacer	petA-cemA	F
H. ascyron	125	35	57357	57392	spacer	petA-cemA	F
H. ascyron	125	35	57882	57917	spacer	psaI-accD	F
H. ascyron	126	35	57847	57882	spacer	psaI-accD	F
H. ascyron	126	35	57883	57918	spacer	psaI-accD	F
H. ascyron	127	31	55573	55604	spacer	psaI-accD	F
H. ascyron	127	31	84190	84221	spacer	psaI-accD	F
H. ascyron	128	31	84190	84221	spacer	psaI-accD	P
H. ascyron	128	31	107797	107828	spacer	psaI-accD	P
H. ascyron	129	31	84190	84221	spacer	psaI-accD	P
H. ascyron	129	31	116890	116921	spacer	psaI-accD	P
H. ascyron	130	31	113170	113201	spacer	psaI-accD	F
H. ascyron	130	31	113203	113234	spacer	psaI-accD	F
H. ascyron	131	33	35049	35082	spacer	psaI-accD	P
H. ascyron	131	33	35049	35082	spacer	psaI-accD	P
H. ascyron	132	33	48340	48373	spacer	psaI-accD	F
H. ascyron	132	33	48355	48388	spacer	psaI-accD	F
H. ascyron	133	33	54804	54837	spacer	psaI-accD	F
H. ascyron	133	33	55059	55092	spacer	psaI-accD	F
H. ascyron	134	33	57070	57103	spacer	psaI-accD	F
H. ascyron	134	33	57604	57637	spacer	psaI-accD	F
H. ascyron	135	33	58420	58453	spacer	psaI-accD	F
H. ascyron	135	33	58468	58501	spacer	psaI-accD	F
H. ascyron	136	30	8556	8586	spacer	psaI-accD	P
H. ascyron	136	30	8556	8586	gene	accD	P
H. ascyron	137	30	51484	51514	gene	accD	P
H. ascyron	137	30	51484	51514	gene	accD	P
H. ascyron	138	30	60839	60869	gene	accD	F
H. ascyron	138	30	60872	60902	gene	accD	F
H. ascyron	139	30	99241	99271	gene	accD	F
H. ascyron	139	30	99294	99324	gene	accD	F
H. ascyron	140	30	99251	99281	gene	accD	F
H. ascyron	140	30	99319	99349	gene	accD	F
H. ascyron	141	32	57175	57207	gene	accD	F
H. ascyron	141	32	58402	58434	gene	accD	F
H. ascyron	142	31	9815	9846	gene	accD	C
H. ascyron	142	31	33891	33922	gene	accD	C
H. ascyron	143	31	26524	26555	gene	accD	F
H. ascyron	143	31	116447	116478	gene	accD	F
H. ascyron	144	31	55258	55289	gene	accD	P
H. ascyron	144	31	108173	108204	gene	accD	P
H. ascyron	145	31	55258	55289	gene	accD	P
H. ascyron	145	31	120932	120963	gene	accD	P
H. ascyron	146	31	57337	57368	gene	accD	F
H. ascyron	146	31	57709	57740	gene	accD	F
H. ascyron	147	31	57337	57368	gene	accD	F
H. ascyron	147	31	58195	58226	gene	accD	F
H. ascyron	148	31	57870	57901	gene	accD	F
H. ascyron	148	31	57882	57913	gene	accD	F
H. ascyron	149	31	58277	58308	gene	accD	F
H. ascyron	149	31	58397	58428	gene	accD	F
H. ascyron	150	30	13663	13693	gene	accD	P
H. ascyron	150	30	22862	22892	gene	accD	P
H. ascyron	151	30	46578	46608	gene	accD	F
H. ascyron	151	30	132324	132354	gene	accD	F
H. ascyron	152	30	56582	56612	gene	accD	F
H. ascyron	152	30	58346	58376	gene	accD	F
H. ascyron	153	30	56590	56620	gene	accD	F
H. ascyron	153	30	58294	58324	gene	accD	F
H. ascyron	154	30	56672	56702	gene	accD	F
H. ascyron	154	30	58346	58376	gene	accD	F
H. ascyron	155	30	56680	56710	gene	accD	F
H. ascyron	155	30	58294	58324	gene	accD	F
H. ascyron	156	30	57188	57218	gene	accD	F
H. ascyron	156	30	57209	57239	gene	accD	F
H. ascyron	157	30	83727	83757	gene	accD	P
H. ascyron	157	30	112007	112037	gene	accD	P
H. ascyron	158	30	90605	90635	gene	accD	F
H. ascyron	158	30	90623	90653	gene	accD	F
H. ascyron	159	30	98009	98039	gene	accD	F
H. ascyron	159	30	98034	98064	gene	accD	F
H. hookerianum	1	10138	64660	74798	spacer	trnH-trnV	F
H. hookerianum	1	10138	110363	120501	spacer	rps7-trnV	F
H. hookerianum	2	1206	74798	76004	spacer	trnN-psaI	F
H. hookerianum	2	1206	120541	121747	spacer	trnN-ndhF	F
H. hookerianum	3	688	35319	36007	spacer	trnT-psbD	F
H. hookerianum	3	688	102554	103242	spacer	rps19-rpl2	F
H. hookerianum	4	337	0	337	spacer	ndhF-matK	P
H. hookerianum	4	337	74728	75065	spacer	trnN-psaI	P
H. hookerianum	5	267	0	267	spacer	ndhF-matK	P
H. hookerianum	5	267	120541	120808	spacer	trnN-ndhF	P
H. hookerianum	6	242	95	337	spacer	ndhF-matK	F
H. hookerianum	6	242	3926	4168	spacer	matK-accD	F
H. hookerianum	7	228	4323	4551	spacer	matK-accD	F
H. hookerianum	7	228	4441	4669	spacer	matK-accD	F
H. hookerianum	8	204	3926	4130	spacer	matK-accD	P
H. hookerianum	8	204	74766	74970	spacer	trnN-psaI	P
H. hookerianum	9	172	3926	4098	spacer	matK-accD	P
H. hookerianum	9	172	120541	120713	spacer	trnN-ndhF	P
H. hookerianum	10	175	5788	5963	intron	accD-trnQ	F
H. hookerianum	10	175	7786	7961	intron	accD-trnQ	F
H. hookerianum	11	154	269	423	spacer	ndhF-matK	P
H. hookerianum	11	154	74642	74796	spacer	trnN-psaI	P
H. hookerianum	12	154	269	423	spacer	ndhF-matK	P
H. hookerianum	12	154	120345	120499	spacer	trnN-ndhF	P
H. hookerianum	13	146	284	430	spacer	ndhF-matK	P
H. hookerianum	13	146	74635	74781	spacer	trnN-psaI	P
H. hookerianum	14	146	284	430	spacer	ndhF-matK	P
H. hookerianum	14	146	120338	120484	spacer	trnN-ndhF	P
H. hookerianum	15	138	5773	5911	intron	accD-trnQ	F
H. hookerianum	15	138	7771	7909	intron	accD-trnQ	F
H. hookerianum	16	114	37937	38051	spacer	trnT-psbD	P
H. hookerianum	16	114	62284	62398	spacer	rbcL-psbA	P
H. hookerianum	17	110	4323	4433	spacer	matK-accD	F
H. hookerianum	17	110	4559	4669	spacer	matK-accD	F
H. hookerianum	18	110	5861	5971	intron	accD-trnQ	F
H. hookerianum	18	110	7859	7969	intron	accD-trnQ	F
H. hookerianum	19	106	5760	5866	intron	accD-trnQ	F
H. hookerianum	19	106	7758	7864	intron	accD-trnQ	F
H. hookerianum	20	106	6189	6295	intron	accD-trnQ	F
H. hookerianum	20	106	7728	7834	intron	accD-trnQ	F
H. hookerianum	21	96	6199	6295	intron	accD-trnQ	F
H. hookerianum	21	96	7738	7834	intron	accD-trnQ	F
H. hookerianum	22	92	338	430	spacer	ndhF-matK	P
H. hookerianum	22	92	74635	74727	spacer	trnN-psaI	P
H. hookerianum	23	92	338	430	spacer	ndhF-matK	P
H. hookerianum	23	92	120338	120430	spacer	trnN-ndhF	P
H. hookerianum	24	95	5624	5719	intron	accD-trnQ	F
H. hookerianum	24	95	7286	7381	intron	accD-trnQ	F
H. hookerianum	25	82	66334	66416	spacer	trnV-rrn16	F
H. hookerianum	25	82	66362	66444	spacer	trnV-rrn16	F
H. hookerianum	26	82	66334	66416	spacer	trnV-rrn16	F
H. hookerianum	26	82	112065	112147	spacer	trnV-trnI	F
H. hookerianum	27	82	66362	66444	spacer	trnV-rrn16	F
H. hookerianum	27	82	112037	112119	spacer	trnV-trnI	F
H. hookerianum	28	82	112037	112119	spacer	trnV-trnI	F
H. hookerianum	28	82	112065	112147	spacer	trnV-trnI	F
H. hookerianum	29	87	343	430	spacer	ndhF-matK	F
H. hookerianum	29	87	4174	4261	spacer	matK-accD	F
H. hookerianum	30	81	37102	37183	spacer	trnT-psbD	F
H. hookerianum	30	81	37305	37386	spacer	trnT-psbD	F
H. hookerianum	31	80	4174	4254	spacer	matK-accD	P
H. hookerianum	31	80	74642	74722	spacer	trnN-psaI	P
H. hookerianum	32	80	4174	4254	spacer	matK-accD	P
H. hookerianum	32	80	120345	120425	spacer	trnN-ndhF	P
H. hookerianum	33	79	6394	6473	intron	accD-trnQ	F
H. hookerianum	33	79	7933	8012	intron	accD-trnQ	F
H. hookerianum	34	72	6480	6552	intron	accD-trnQ	F
H. hookerianum	34	72	8019	8091	intron	accD-trnQ	F
H. hookerianum	35	77	6114	6191	intron	accD-trnQ	F
H. hookerianum	35	77	7665	7742	intron	accD-trnQ	F
H. hookerianum	36	77	6362	6439	intron	accD-trnQ	F
H. hookerianum	36	77	7901	7978	intron	accD-trnQ	F
H. hookerianum	37	75	6350	6425	intron	accD-trnQ	F
H. hookerianum	37	75	7889	7964	intron	accD-trnQ	F
H. hookerianum	38	74	6384	6458	intron	accD-trnQ	F
H. hookerianum	38	74	7923	7997	intron	accD-trnQ	F
H. hookerianum	39	73	70355	70428	spacer	trnA-rrn23	F
H. hookerianum	39	73	81282	81355	spacer	petA-rpl20	F
H. hookerianum	40	73	81282	81355	spacer	petA-rpl20	F
H. hookerianum	40	73	116058	116131	spacer	trnA-trnR	F
H. hookerianum	41	72	4138	4210	spacer	matK-accD	P
H. hookerianum	41	72	74686	74758	spacer	trnN-psaI	P
H. hookerianum	42	72	4138	4210	spacer	matK-accD	P
H. hookerianum	42	72	120389	120461	spacer	trnN-ndhF	P
H. hookerianum	43	70	501	571	spacer	ndhF-matK	F
H. hookerianum	43	70	3252	3322	spacer	matK-accD	F
H. hookerianum	44	70	7207	7277	intron	accD-trnQ	F
H. hookerianum	44	70	8014	8084	intron	accD-trnQ	F
H. hookerianum	45	70	37229	37299	spacer	trnT-psbD	F
H. hookerianum	45	70	37359	37429	spacer	trnT-psbD	F
H. hookerianum	46	69	6050	6119	intron	accD-trnQ	F
H. hookerianum	46	69	7601	7670	intron	accD-trnQ	F
H. hookerianum	47	69	84406	84475	spacer	petA-rpl20	P
H. hookerianum	47	69	131828	131897	intron	ndhA-ndhH	P
H. hookerianum	48	68	311	379	spacer	ndhF-matK	F
H. hookerianum	48	68	4142	4210	spacer	matK-accD	F
H. hookerianum	49	68	5879	5947	intron	accD-trnQ	F
H. hookerianum	49	68	7070	7138	intron	accD-trnQ	F
H. hookerianum	50	68	6477	6545	intron	accD-trnQ	F
H. hookerianum	50	68	7209	7277	intron	accD-trnQ	F
H. hookerianum	51	59	5912	5971	intron	accD-trnQ	F
H. hookerianum	51	59	7910	7969	intron	accD-trnQ	F
H. hookerianum	52	59	37562	37621	spacer	trnT-psbD	P
H. hookerianum	52	59	62556	62615	spacer	rbcL-psbA	P
H. hookerianum	53	54	66334	66388	spacer	trnV-rrn16	F
H. hookerianum	53	54	66390	66444	spacer	trnV-rrn16	F
H. hookerianum	54	54	66334	66388	spacer	trnV-rrn16	F
H. hookerianum	54	54	112093	112147	spacer	trnV-trnI	F
H. hookerianum	55	54	66390	66444	spacer	trnV-rrn16	F
H. hookerianum	55	54	112037	112091	spacer	trnV-trnI	F
H. hookerianum	56	54	112037	112091	spacer	trnV-trnI	F
H. hookerianum	56	54	112093	112147	spacer	trnV-trnI	F
H. hookerianum	57	61	4213	4274	spacer	matK-accD	P
H. hookerianum	57	61	74622	74683	spacer	trnN-psaI	P
H. hookerianum	58	61	4213	4274	spacer	matK-accD	P
H. hookerianum	58	61	120325	120386	spacer	trnN-ndhF	P
H. hookerianum	59	64	4201	4265	spacer	matK-accD	P
H. hookerianum	59	64	74631	74695	spacer	trnN-psaI	P
H. hookerianum	60	64	4201	4265	spacer	matK-accD	P
H. hookerianum	60	64	120334	120398	spacer	trnN-ndhF	P
H. hookerianum	61	57	6488	6545	intron	accD-trnQ	F
H. hookerianum	61	57	7220	7277	intron	accD-trnQ	F
H. hookerianum	62	57	7220	7277	intron	accD-trnQ	F
H. hookerianum	62	57	8027	8084	intron	accD-trnQ	F
H. hookerianum	63	60	370	430	spacer	ndhF-matK	F
H. hookerianum	63	60	4201	4261	spacer	matK-accD	F
H. hookerianum	64	53	6138	6191	intron	accD-trnQ	F
H. hookerianum	64	53	7689	7742	intron	accD-trnQ	F
H. hookerianum	65	63	5773	5836	intron	accD-trnQ	F
H. hookerianum	65	63	6232	6295	intron	accD-trnQ	F
H. hookerianum	66	63	6062	6125	intron	accD-trnQ	F
H. hookerianum	66	63	7613	7676	intron	accD-trnQ	F
H. hookerianum	67	58	6238	6296	intron	accD-trnQ	F
H. hookerianum	67	58	7093	7151	intron	accD-trnQ	F
H. hookerianum	68	61	7093	7154	intron	accD-trnQ	F
H. hookerianum	68	61	7777	7838	intron	accD-trnQ	F
H. hookerianum	69	60	5903	5963	intron	accD-trnQ	F
H. hookerianum	69	60	6362	6422	intron	accD-trnQ	F
H. hookerianum	70	60	37137	37197	spacer	trnT-psbD	F
H. hookerianum	70	60	37340	37400	spacer	trnT-psbD	F
H. hookerianum	71	50	85743	85793	gene	rps18	F
H. hookerianum	71	50	85764	85814	gene	rps18	F
H. hookerianum	72	50	91969	92019	spacer	psbT-pbf1	P
H. hookerianum	72	50	91969	92019	spacer	psbT-pbf1	P
H. hookerianum	73	53	70371	70424	spacer	trnA-rrn23	F
H. hookerianum	73	53	81298	81351	spacer	petA-rpl20	F
H. hookerianum	74	53	81298	81351	spacer	petA-rpl20	F
H. hookerianum	74	53	116074	116127	spacer	trnA-trnR	F
H. hookerianum	75	58	4115	4173	spacer	matK-accD	P
H. hookerianum	75	58	74723	74781	spacer	trnN-psaI	P
H. hookerianum	76	58	4115	4173	spacer	matK-accD	P
H. hookerianum	76	58	120426	120484	spacer	trnN-ndhF	P
H. hookerianum	77	48	382	430	spacer	ndhF-matK	F
H. hookerianum	77	48	4213	4261	spacer	matK-accD	F
H. hookerianum	78	48	8058	8106	intron	accD-trnQ	F
H. hookerianum	78	48	8073	8121	intron	accD-trnQ	F
H. hookerianum	79	48	41061	41109	spacer	psbC-trnS	F
H. hookerianum	79	48	41130	41178	spacer	psbC-trnS	F
H. hookerianum	80	57	5755	5812	intron	accD-trnQ	F
H. hookerianum	80	57	6214	6271	intron	accD-trnQ	F
H. hookerianum	81	57	5779	5836	intron	accD-trnQ	F
H. hookerianum	81	57	7093	7150	intron	accD-trnQ	F
H. hookerianum	82	57	37140	37197	spacer	trnT-psbD	F
H. hookerianum	82	57	37213	37270	spacer	trnT-psbD	F
H. hookerianum	83	50	6246	6296	intron	accD-trnQ	F
H. hookerianum	83	50	7101	7151	intron	accD-trnQ	F
H. hookerianum	84	56	589	645	spacer	ndhF-matK	F
H. hookerianum	84	56	3346	3402	spacer	matK-accD	F
H. hookerianum	85	56	6350	6406	intron	accD-trnQ	F
H. hookerianum	85	56	7082	7138	intron	accD-trnQ	F
H. hookerianum	86	56	37156	37212	spacer	trnT-psbD	F
H. hookerianum	86	56	37229	37285	spacer	trnT-psbD	F
H. hookerianum	87	49	7101	7150	intron	accD-trnQ	F
H. hookerianum	87	49	7785	7834	intron	accD-trnQ	F
H. hookerianum	88	49	106497	106546	spacer	trnL-ndhB	P
H. hookerianum	88	49	106497	106546	spacer	trnL-ndhB	P
H. hookerianum	89	55	7070	7125	intron	accD-trnQ	F
H. hookerianum	89	55	7877	7932	intron	accD-trnQ	F
H. hookerianum	90	48	5788	5836	intron	accD-trnQ	F
H. hookerianum	90	48	7102	7150	intron	accD-trnQ	F
H. hookerianum	91	54	6031	6085	intron	accD-trnQ	F
H. hookerianum	91	54	7582	7636	intron	accD-trnQ	F
H. hookerianum	92	54	6371	6425	intron	accD-trnQ	F
H. hookerianum	92	54	7103	7157	intron	accD-trnQ	F
H. hookerianum	93	51	5912	5963	intron	accD-trnQ	F
H. hookerianum	93	51	6371	6422	intron	accD-trnQ	F
H. hookerianum	94	50	37249	37299	spacer	trnT-psbD	F
H. hookerianum	94	50	37379	37429	spacer	trnT-psbD	F
H. hookerianum	95	52	9719	9771	spacer	psbK-psbI	F
H. hookerianum	95	52	11184	11236	spacer	trnS-trnG	F
H. hookerianum	96	49	84426	84475	spacer	petA-rpl20	P
H. hookerianum	96	49	131828	131877	intron	ndhA-ndhH	P
H. hookerianum	97	42	75065	75107	spacer	trnN-psaI	P
H. hookerianum	97	42	120499	120541	spacer	trnN-ndhF	P
H. hookerianum	98	42	120499	120541	spacer	trnN-ndhF	P
H. hookerianum	98	42	120808	120850	spacer	trnN-ndhF	P
H. hookerianum	99	51	6086	6137	intron	accD-trnQ	F
H. hookerianum	99	51	7637	7688	intron	accD-trnQ	F
H. hookerianum	100	51	37213	37264	spacer	trnT-psbD	F
H. hookerianum	100	51	37343	37394	spacer	trnT-psbD	F
H. hookerianum	101	48	5788	5836	intron	accD-trnQ	F
H. hookerianum	101	48	6247	6295	intron	accD-trnQ	F
H. hookerianum	102	47	6426	6473	intron	accD-trnQ	F
H. hookerianum	102	47	7965	8012	intron	accD-trnQ	F
H. hookerianum	103	47	35388	35435	spacer	trnT-psbD	F
H. hookerianum	103	47	64551	64598	spacer	trnH-trnV	F
H. hookerianum	104	47	64551	64598	spacer	trnH-trnV	F
H. hookerianum	104	47	102623	102670	spacer	rps19-rpl2	F
H. hookerianum	105	49	44639	44688	gene	psaB	F
H. hookerianum	105	49	46863	46912	gene	psaA	F
H. hookerianum	106	39	6506	6545	intron	accD-trnQ	F
H. hookerianum	106	39	7238	7277	intron	accD-trnQ	F
H. hookerianum	107	39	7238	7277	intron	accD-trnQ	F
H. hookerianum	107	39	8045	8084	intron	accD-trnQ	F
H. hookerianum	108	39	110049	110088	spacer	rps7-trnV	F
H. hookerianum	108	39	131540	131579	intron	ndhA-ndhH	F
H. hookerianum	109	48	6239	6287	intron	accD-trnQ	F
H. hookerianum	109	48	6362	6410	intron	accD-trnQ	F
H. hookerianum	110	48	6362	6410	intron	accD-trnQ	F
H. hookerianum	110	48	7778	7826	intron	accD-trnQ	F
H. hookerianum	111	47	4377	4424	spacer	matK-accD	P
H. hookerianum	111	47	34153	34200	spacer	trnE-trnT	P
H. hookerianum	112	47	4495	4542	spacer	matK-accD	P
H. hookerianum	112	47	34153	34200	spacer	trnE-trnT	P
H. hookerianum	113	47	4613	4660	spacer	matK-accD	P
H. hookerianum	113	47	34153	34200	spacer	trnE-trnT	P
H. hookerianum	114	47	5789	5836	intron	accD-trnQ	F
H. hookerianum	114	47	6371	6418	intron	accD-trnQ	F
H. hookerianum	115	47	6014	6061	intron	accD-trnQ	F
H. hookerianum	115	47	7565	7612	intron	accD-trnQ	F
H. hookerianum	116	47	6248	6295	intron	accD-trnQ	F
H. hookerianum	116	47	6371	6418	intron	accD-trnQ	F
H. hookerianum	117	47	6336	6383	intron	accD-trnQ	F
H. hookerianum	117	47	7875	7922	intron	accD-trnQ	F
H. hookerianum	118	47	6371	6418	intron	accD-trnQ	F
H. hookerianum	118	47	7787	7834	intron	accD-trnQ	F
H. hookerianum	119	41	99414	99455	spacer	rpl14-rpl16	P
H. hookerianum	119	41	102305	102346	spacer	rpl22-rps19	P
H. hookerianum	120	37	10702	10739	spacer	trnS-trnG	F
H. hookerianum	120	37	10742	10779	spacer	trnS-trnG	F
H. hookerianum	121	37	84438	84475	spacer	petA-rpl20	P
H. hookerianum	121	37	131828	131865	intron	ndhA-ndhH	P
H. hookerianum	122	46	5925	5971	intron	accD-trnQ	F
H. hookerianum	122	46	6384	6430	intron	accD-trnQ	F
H. hookerianum	123	40	37259	37299	spacer	trnT-psbD	F
H. hookerianum	123	40	37389	37429	spacer	trnT-psbD	F
H. hookerianum	124	40	44648	44688	gene	psaB	F
H. hookerianum	124	40	46872	46912	gene	psaA	F
H. hookerianum	125	40	62209	62249	spacer	rbcL-psbA	F
H. hookerianum	125	40	62646	62686	spacer	rbcL-psbA	F
H. hookerianum	126	43	6519	6562	intron	accD-trnQ	F
H. hookerianum	126	43	8088	8131	intron	accD-trnQ	F
H. hookerianum	127	36	7392	7428	intron	accD-trnQ	F
H. hookerianum	127	36	7950	7986	intron	accD-trnQ	F
H. hookerianum	128	36	9769	9805	spacer	psbK-psbI	F
H. hookerianum	128	36	9790	9826	spacer	psbK-psbI	F
H. hookerianum	129	45	3837	3882	spacer	matK-accD	P
H. hookerianum	129	45	76057	76102	spacer	trnN-psaI	P
H. hookerianum	130	45	5902	5947	intron	accD-trnQ	F
H. hookerianum	130	45	6238	6283	intron	accD-trnQ	F
H. hookerianum	131	45	5902	5947	intron	accD-trnQ	F
H. hookerianum	131	45	7777	7822	intron	accD-trnQ	F
H. hookerianum	132	45	6303	6348	intron	accD-trnQ	F
H. hookerianum	132	45	7842	7887	intron	accD-trnQ	F
H. hookerianum	133	44	5780	5824	intron	accD-trnQ	F
H. hookerianum	133	44	6362	6406	intron	accD-trnQ	F
H. hookerianum	134	43	5891	5934	intron	accD-trnQ	F
H. hookerianum	134	43	6350	6393	intron	accD-trnQ	F
H. hookerianum	135	43	6318	6361	intron	accD-trnQ	F
H. hookerianum	135	43	7857	7900	intron	accD-trnQ	F
H. hookerianum	136	40	84363	84403	spacer	petA-rpl20	P
H. hookerianum	136	40	131900	131940	intron	ndhA-ndhH	P
H. hookerianum	137	37	62244	62281	spacer	rbcL-psbA	F
H. hookerianum	137	37	62674	62711	spacer	rbcL-psbA	F
H. hookerianum	138	33	6519	6552	intron	accD-trnQ	F
H. hookerianum	138	33	8073	8106	intron	accD-trnQ	F
H. hookerianum	139	33	8058	8091	intron	accD-trnQ	F
H. hookerianum	139	33	8088	8121	intron	accD-trnQ	F
H. hookerianum	140	36	4356	4392	spacer	matK-accD	P
H. hookerianum	140	36	34185	34221	spacer	trnE-trnT	P
H. hookerianum	141	36	4474	4510	spacer	matK-accD	P
H. hookerianum	141	36	34185	34221	spacer	trnE-trnT	P
H. hookerianum	142	36	4592	4628	spacer	matK-accD	P
H. hookerianum	142	36	34185	34221	spacer	trnE-trnT	P
H. hookerianum	143	41	5910	5951	intron	accD-trnQ	F
H. hookerianum	143	41	7101	7142	intron	accD-trnQ	F
H. hookerianum	144	41	7126	7167	intron	accD-trnQ	F
H. hookerianum	144	41	7933	7974	intron	accD-trnQ	F
H. hookerianum	145	41	121762	121803	spacer	trnN-ndhF	P
H. hookerianum	145	41	121762	121803	spacer	trnN-ndhF	P
H. hookerianum	146	35	37710	37745	spacer	trnT-psbD	P
H. hookerianum	146	35	62401	62436	spacer	rbcL-psbA	P
H. hookerianum	147	31	83489	83520	spacer	petA-rpl20	P
H. hookerianum	147	31	83524	83555	spacer	petA-rpl20	P
H. hookerianum	148	40	538	578	spacer	ndhF-matK	F
H. hookerianum	148	40	3289	3329	spacer	matK-accD	F
H. hookerianum	149	40	85743	85783	gene	rps18	F
H. hookerianum	149	40	85785	85825	gene	rps18	F
H. hookerianum	150	40	98819	98859	spacer	rps8-rpl14	F
H. hookerianum	150	40	98840	98880	spacer	rps8-rpl14	F
H. hookerianum	151	37	10664	10701	spacer	trnS-trnG	F
H. hookerianum	151	37	10738	10775	spacer	trnS-trnG	F
H. hookerianum	152	34	10667	10701	spacer	trnS-trnG	F
H. hookerianum	152	34	10701	10735	spacer	trnS-trnG	F
H. hookerianum	153	39	6030	6069	intron	accD-trnQ	F
H. hookerianum	153	39	8112	8151	intron	accD-trnQ	F
H. hookerianum	154	39	7103	7142	intron	accD-trnQ	F
H. hookerianum	154	39	7910	7949	intron	accD-trnQ	F
H. hookerianum	155	39	7132	7171	intron	accD-trnQ	F
H. hookerianum	155	39	7381	7420	intron	accD-trnQ	F
H. hookerianum	156	39	10392	10431	spacer	psbI-trnS	P
H. hookerianum	156	39	50414	50453	spacer	trnS-rps4	P
H. hookerianum	157	39	35429	35468	spacer	trnT-psbD	F
H. hookerianum	157	39	64596	64635	spacer	trnH-trnV	F
H. hookerianum	158	39	37189	37228	spacer	trnT-psbD	F
H. hookerianum	158	39	37319	37358	spacer	trnT-psbD	F
H. hookerianum	159	39	64596	64635	spacer	trnH-trnV	F
H. hookerianum	159	39	102664	102703	spacer	rps19-rpl2	F
H. hookerianum	160	36	5935	5971	intron	accD-trnQ	F
H. hookerianum	160	36	6394	6430	intron	accD-trnQ	F
H. hookerianum	161	36	6411	6447	intron	accD-trnQ	F
H. hookerianum	161	36	7392	7428	intron	accD-trnQ	F
H. hookerianum	162	36	49197	49233	spacer	psaA-trnS	F
H. hookerianum	162	36	110052	110088	spacer	rps7-trnV	F
H. hookerianum	163	36	49197	49233	spacer	psaA-trnS	F
H. hookerianum	163	36	131543	131579	intron	ndhA-ndhH	F
H. hookerianum	164	33	6440	6473	intron	accD-trnQ	F
H. hookerianum	164	33	7979	8012	intron	accD-trnQ	F
H. hookerianum	165	33	37620	37653	spacer	trnT-psbD	P
H. hookerianum	165	33	62500	62533	spacer	rbcL-psbA	P
H. hookerianum	166	38	7251	7289	intron	accD-trnQ	F
H. hookerianum	166	38	8088	8126	intron	accD-trnQ	F
H. hookerianum	167	35	62507	62542	spacer	rbcL-psbA	F
H. hookerianum	167	35	62533	62568	spacer	rbcL-psbA	F
H. hookerianum	168	35	102277	102312	spacer	rpl22-rps19	R
H. hookerianum	168	35	102277	102312	spacer	rpl22-rps19	R
H. hookerianum	169	32	441	473	spacer	ndhF-matK	F
H. hookerianum	169	32	104431	104463	gene	rpl23	F
H. hookerianum	170	37	4100	4137	spacer	matK-accD	P
H. hookerianum	170	37	74759	74796	spacer	trnN-psaI	P
H. hookerianum	171	37	4100	4137	spacer	matK-accD	P
H. hookerianum	171	37	120462	120499	spacer	trnN-ndhF	P
H. hookerianum	172	37	84396	84433	spacer	petA-rpl20	P
H. hookerianum	172	37	131870	131907	intron	ndhA-ndhH	P
H. hookerianum	173	31	478	509	spacer	ndhF-matK	F
H. hookerianum	173	31	3223	3254	spacer	matK-accD	F
H. hookerianum	174	31	80864	80895	spacer	petA-rpl20	F
H. hookerianum	174	31	80878	80909	spacer	petA-rpl20	F
H. hookerianum	175	36	5788	5824	intron	accD-trnQ	F
H. hookerianum	175	36	5911	5947	intron	accD-trnQ	F
H. hookerianum	176	36	37176	37212	spacer	trnT-psbD	F
H. hookerianum	176	36	37379	37415	spacer	trnT-psbD	F
H. hookerianum	177	30	70398	70428	spacer	trnA-rrn23	F
H. hookerianum	177	30	81325	81355	spacer	petA-rpl20	F
H. hookerianum	178	30	81325	81355	spacer	petA-rpl20	F
H. hookerianum	178	30	116101	116131	spacer	trnA-trnR	F
H. hookerianum	179	35	5606	5641	intron	accD-trnQ	F
H. hookerianum	179	35	6062	6097	intron	accD-trnQ	F
H. hookerianum	180	35	5606	5641	intron	accD-trnQ	F
H. hookerianum	180	35	7613	7648	intron	accD-trnQ	F
H. hookerianum	181	35	5789	5824	intron	accD-trnQ	F
H. hookerianum	181	35	7910	7945	intron	accD-trnQ	F
H. hookerianum	182	35	5867	5902	intron	accD-trnQ	F
H. hookerianum	182	35	6326	6361	intron	accD-trnQ	F
H. hookerianum	183	35	6248	6283	intron	accD-trnQ	F
H. hookerianum	183	35	7910	7945	intron	accD-trnQ	F
H. hookerianum	184	35	7787	7822	intron	accD-trnQ	F
H. hookerianum	184	35	7910	7945	intron	accD-trnQ	F
H. hookerianum	185	35	8192	8227	intron	accD-trnQ	F
H. hookerianum	185	35	8216	8251	spacer	accD-trnQ	F
H. hookerianum	186	32	5779	5811	intron	accD-trnQ	F
H. hookerianum	186	32	5902	5934	intron	accD-trnQ	F
H. hookerianum	187	32	6238	6270	intron	accD-trnQ	F
H. hookerianum	187	32	7900	7932	intron	accD-trnQ	F
H. hookerianum	188	32	7777	7809	intron	accD-trnQ	F
H. hookerianum	188	32	7900	7932	intron	accD-trnQ	F
H. hookerianum	189	34	5877	5911	intron	accD-trnQ	F
H. hookerianum	189	34	6336	6370	intron	accD-trnQ	F
H. hookerianum	190	34	5925	5959	intron	accD-trnQ	F
H. hookerianum	190	34	7116	7150	intron	accD-trnQ	F
H. hookerianum	191	34	6436	6470	intron	accD-trnQ	F
H. hookerianum	191	34	7168	7202	intron	accD-trnQ	F
H. hookerianum	192	34	7116	7150	intron	accD-trnQ	F
H. hookerianum	192	34	7923	7957	intron	accD-trnQ	F
H. hookerianum	193	31	4278	4309	spacer	matK-accD	P
H. hookerianum	193	31	34579	34610	spacer	trnT-psbD	P
H. hookerianum	194	31	4393	4424	spacer	matK-accD	P
H. hookerianum	194	31	34153	34184	spacer	trnE-trnT	P
H. hookerianum	195	31	4511	4542	spacer	matK-accD	P
H. hookerianum	195	31	34153	34184	spacer	trnE-trnT	P
H. hookerianum	196	31	4629	4660	spacer	matK-accD	P
H. hookerianum	196	31	34153	34184	spacer	trnE-trnT	P
H. hookerianum	197	31	7140	7171	intron	accD-trnQ	F
H. hookerianum	197	31	7389	7420	intron	accD-trnQ	F
H. hookerianum	198	33	5767	5800	intron	accD-trnQ	F
H. hookerianum	198	33	6796	6829	intron	accD-trnQ	F
H. hookerianum	199	33	6226	6259	intron	accD-trnQ	F
H. hookerianum	199	33	6796	6829	intron	accD-trnQ	F
H. hookerianum	200	33	6796	6829	intron	accD-trnQ	F
H. hookerianum	200	33	7765	7798	intron	accD-trnQ	F
H. hookerianum	201	33	7251	7284	intron	accD-trnQ	F
H. hookerianum	201	33	8073	8106	intron	accD-trnQ	F
H. hookerianum	202	33	82531	82564	spacer	petA-rpl20	F
H. hookerianum	202	33	82546	82579	spacer	petA-rpl20	F
H. hookerianum	203	33	82605	82638	spacer	petA-rpl20	F
H. hookerianum	203	33	82620	82653	spacer	petA-rpl20	F
H. hookerianum	204	30	5713	5743	intron	accD-trnQ	F
H. hookerianum	204	30	7117	7147	intron	accD-trnQ	F
H. hookerianum	205	30	6535	6565	intron	accD-trnQ	F
H. hookerianum	205	30	7297	7327	intron	accD-trnQ	F
H. hookerianum	206	30	7385	7415	intron	accD-trnQ	F
H. hookerianum	206	30	7544	7574	intron	accD-trnQ	F
H. hookerianum	207	30	10661	10691	spacer	trnS-trnG	F
H. hookerianum	207	30	10768	10798	spacer	trnS-trnG	F
H. hookerianum	208	30	37186	37216	spacer	trnT-psbD	F
H. hookerianum	208	30	37389	37419	spacer	trnT-psbD	F
H. hookerianum	209	30	55595	55625	spacer	trnL-trnV	P
H. hookerianum	209	30	55595	55625	spacer	trnL-trnV	P
H. hookerianum	210	30	65106	65136	spacer	trnH-trnV	F
H. hookerianum	210	30	65131	65161	spacer	trnH-trnV	F
H. hookerianum	211	30	65106	65136	spacer	trnH-trnV	F
H. hookerianum	211	30	110834	110864	spacer	rps7-trnV	F
H. hookerianum	212	30	65131	65161	spacer	trnH-trnV	F
H. hookerianum	212	30	110809	110839	spacer	rps7-trnV	F
H. hookerianum	213	30	66330	66360	spacer	trnV-rrn16	F
H. hookerianum	213	30	66414	66444	spacer	trnV-rrn16	F
H. hookerianum	214	30	66330	66360	spacer	trnV-rrn16	F
H. hookerianum	214	30	112117	112147	spacer	trnV-trnI	F
H. hookerianum	215	30	66414	66444	spacer	trnV-rrn16	F
H. hookerianum	215	30	112033	112063	spacer	trnV-trnI	F
H. hookerianum	216	30	98829	98859	spacer	rps8-rpl14	F
H. hookerianum	216	30	98850	98880	spacer	rps8-rpl14	F
H. hookerianum	217	30	101145	101175	gene	rps3	P
H. hookerianum	217	30	101145	101175	gene	rps3	P
H. hookerianum	218	30	110809	110839	spacer	rps7-trnV	F
H. hookerianum	218	30	110834	110864	spacer	rps7-trnV	F
H. hookerianum	219	30	112033	112063	spacer	trnV-trnI	F
H. hookerianum	219	30	112117	112147	spacer	trnV-trnI	F
H. hookerianum	220	32	5678	5710	intron	accD-trnQ	F
H. hookerianum	220	32	8213	8245	spacer	accD-trnQ	F
H. hookerianum	221	32	5779	5811	intron	accD-trnQ	F
H. hookerianum	221	32	7900	7932	intron	accD-trnQ	F
H. hookerianum	222	32	7139	7171	intron	accD-trnQ	F
H. hookerianum	222	32	7946	7978	intron	accD-trnQ	F
H. hookerianum	223	32	7340	7372	intron	accD-trnQ	F
H. hookerianum	223	32	8213	8245	spacer	accD-trnQ	F
H. hookerianum	224	32	37184	37216	spacer	trnT-psbD	F
H. hookerianum	224	32	37257	37289	spacer	trnT-psbD	F
H. hookerianum	225	32	37468	37500	spacer	trnT-psbD	F
H. hookerianum	225	32	37675	37707	spacer	trnT-psbD	F
H. hookerianum	226	31	438	469	spacer	ndhF-matK	F
H. hookerianum	226	31	4293	4324	spacer	matK-accD	F
H. hookerianum	227	31	6330	6361	intron	accD-trnQ	F
H. hookerianum	227	31	7062	7093	intron	accD-trnQ	F
H. hookerianum	228	31	7293	7324	intron	accD-trnQ	F
H. hookerianum	228	31	8100	8131	intron	accD-trnQ	F
H. hookerianum	229	31	14934	14965	intron	atpF-atpH	C
H. hookerianum	229	31	98175	98206	spacer	rpl36-rps8	C
H. hookerianum	230	31	33458	33489	spacer	trnE-trnT	P
H. hookerianum	230	31	33458	33489	spacer	trnE-trnT	P
H. hookerianum	231	31	37476	37507	spacer	trnT-psbD	F
H. hookerianum	231	31	37683	37714	spacer	trnT-psbD	F
H. hookerianum	232	31	82548	82579	spacer	petA-rpl20	F
H. hookerianum	232	31	82605	82636	spacer	petA-rpl20	F
H. hookerianum	233	30	3860	3890	spacer	matK-accD	P
H. hookerianum	233	30	76049	76079	spacer	trnN-psaI	P
H. hookerianum	234	30	5636	5666	intron	accD-trnQ	F
H. hookerianum	234	30	6536	6566	intron	accD-trnQ	F
H. hookerianum	235	30	5713	5743	intron	accD-trnQ	F
H. hookerianum	235	30	5803	5833	intron	accD-trnQ	F
H. hookerianum	236	30	5713	5743	intron	accD-trnQ	F
H. hookerianum	236	30	6262	6292	intron	accD-trnQ	F
H. hookerianum	237	30	5713	5743	intron	accD-trnQ	F
H. hookerianum	237	30	6385	6415	intron	accD-trnQ	F
H. hookerianum	238	30	5713	5743	intron	accD-trnQ	F
H. hookerianum	238	30	7801	7831	intron	accD-trnQ	F
H. hookerianum	239	30	5891	5921	intron	accD-trnQ	F
H. hookerianum	239	30	6962	6992	intron	accD-trnQ	F
H. hookerianum	240	30	6272	6302	intron	accD-trnQ	F
H. hookerianum	240	30	7127	7157	intron	accD-trnQ	F
H. hookerianum	241	30	6338	6368	intron	accD-trnQ	F
H. hookerianum	241	30	7070	7100	intron	accD-trnQ	F
H. hookerianum	242	30	7551	7581	intron	accD-trnQ	F
H. hookerianum	242	30	7950	7980	intron	accD-trnQ	F
H. hookerianum	243	30	15003	15033	intron	atpF-atpH	F
H. hookerianum	243	30	79221	79251	gene	cemA	F
H. hookerianum	244	30	36892	36922	spacer	trnT-psbD	P
H. hookerianum	244	30	36996	37026	spacer	trnT-psbD	P
H. hookerianum	245	30	38406	38436	spacer	trnT-psbD	F
H. hookerianum	245	30	38414	38444	spacer	trnT-psbD	F
H. hookerianum	246	30	41233	41263	spacer	psbC-trnS	P
H. hookerianum	246	30	50424	50454	spacer	trnS-rps5	P
H. hookerianum	247	30	49206	49236	spacer	psaA-trnS	F
H. hookerianum	247	30	110061	110091	spacer	rps7-trnV	F
H. hookerianum	248	30	75785	75815	spacer	trnN-psaI	F
H. hookerianum	248	30	75809	75839	spacer	trnN-psaI	F
H. hookerianum	249	30	75785	75815	spacer	trnN-psaI	F
H. hookerianum	249	30	121552	121582	spacer	trnN-ndhF	F
H. hookerianum	250	30	75809	75839	spacer	trnN-psaI	F
H. hookerianum	250	30	121528	121558	spacer	trnN-ndhF	F
H. hookerianum	251	30	121528	121558	spacer	trnN-ndhF	F
H. hookerianum	251	30	121552	121582	spacer	trnN-ndhF	F
H. monogynum	1	676	38613	39289	intron	accD-trnQ	F
H. monogynum	1	676	39141	39817	intron	accD-trnQ	F
H. monogynum	2	576	102667	103243	spacer	trnN-matK	F
H. monogynum	2	576	106554	107130	spacer	matK-rpl32	F
H. monogynum	3	173	36821	36994	intron	accD-trnQ	F
H. monogynum	3	173	38588	38761	intron	accD-trnQ	F
H. monogynum	4	153	36846	36999	intron	accD-trnQ	F
H. monogynum	4	153	39669	39822	intron	accD-trnQ	F
H. monogynum	5	148	36846	36994	intron	accD-trnQ	F
H. monogynum	5	148	39141	39289	intron	accD-trnQ	F
H. monogynum	6	148	38613	38761	intron	accD-trnQ	F
H. monogynum	6	148	39669	39817	intron	accD-trnQ	F
H. monogynum	7	125	103903	104028	spacer	trnN-matK	F
H. monogynum	7	125	106491	106616	spacer	matK-rpl32	F
H. monogynum	8	106	36989	37095	intron	accD-trnQ	F
H. monogynum	8	106	38465	38571	intron	accD-trnQ	F
H. monogynum	9	109	37156	37265	intron	accD-trnQ	F
H. monogynum	9	109	38719	38828	intron	accD-trnQ	F
H. monogynum	10	109	37156	37265	intron	accD-trnQ	F
H. monogynum	10	109	39247	39356	intron	accD-trnQ	F
H. monogynum	11	94	103228	103322	spacer	trnN-matK	F
H. monogynum	11	94	103312	103406	spacer	trnN-matK	F
H. monogynum	12	86	35537	35623	spacer	psaI-accD	F
H. monogynum	12	86	35580	35666	spacer	psaI-accD	F
H. monogynum	13	86	36880	36966	intron	accD-trnQ	F
H. monogynum	13	86	39775	39861	intron	accD-trnQ	F
H. monogynum	14	86	38647	38733	intron	accD-trnQ	F
H. monogynum	14	86	39775	39861	intron	accD-trnQ	F
H. monogynum	15	86	39175	39261	intron	accD-trnQ	F
H. monogynum	15	86	39775	39861	intron	accD-trnQ	F
H. monogynum	16	86	39703	39789	intron	accD-trnQ	F
H. monogynum	16	86	39775	39861	intron	accD-trnQ	F
H. monogynum	17	91	36831	36922	intron	accD-trnQ	F
H. monogynum	17	91	37107	37198	intron	accD-trnQ	F
H. monogynum	18	91	37107	37198	intron	accD-trnQ	F
H. monogynum	18	91	38598	38689	intron	accD-trnQ	F
H. monogynum	19	78	36844	36922	intron	accD-trnQ	F
H. monogynum	19	78	37120	37198	intron	accD-trnQ	F
H. monogynum	20	78	37120	37198	intron	accD-trnQ	F
H. monogynum	20	78	38611	38689	intron	accD-trnQ	F
H. monogynum	21	76	37122	37198	intron	accD-trnQ	F
H. monogynum	21	76	39141	39217	intron	accD-trnQ	F
H. monogynum	22	76	37122	37198	intron	accD-trnQ	F
H. monogynum	22	76	39669	39745	intron	accD-trnQ	F
H. monogynum	23	78	30449	30527	spacer	clpP-petA	P
H. monogynum	23	78	98740	98818	spacer	trnA-rrn23	P
H. monogynum	24	74	37451	37525	intron	accD-trnQ	F
H. monogynum	24	74	39002	39076	intron	accD-trnQ	F
H. monogynum	25	74	37451	37525	intron	accD-trnQ	F
H. monogynum	25	74	39530	39604	intron	accD-trnQ	F
H. monogynum	26	62	102667	102729	spacer	trnN-matK	F
H. monogynum	26	62	103966	104028	spacer	trnN-matK	F
H. monogynum	27	69	36864	36933	intron	accD-trnQ	F
H. monogynum	27	69	38451	38520	intron	accD-trnQ	F
H. monogynum	28	69	38451	38520	intron	accD-trnQ	F
H. monogynum	28	69	38631	38700	intron	accD-trnQ	F
H. monogynum	29	69	38451	38520	intron	accD-trnQ	F
H. monogynum	29	69	39159	39228	intron	accD-trnQ	F
H. monogynum	30	69	38451	38520	intron	accD-trnQ	F
H. monogynum	30	69	39687	39756	intron	accD-trnQ	F
H. monogynum	31	67	27472	27539	spacer	rpl20-clpP	F
H. monogynum	31	67	118362	118429	intron	ndhA-ndhH	F
H. monogynum	32	67	36743	36810	intron	accD-trnQ	F
H. monogynum	32	67	36998	37065	intron	accD-trnQ	F
H. monogynum	33	67	36743	36810	intron	accD-trnQ	F
H. monogynum	33	67	38474	38541	intron	accD-trnQ	F
H. monogynum	34	58	37140	37198	intron	accD-trnQ	F
H. monogynum	34	58	38451	38509	intron	accD-trnQ	F
H. monogynum	35	64	37473	37537	intron	accD-trnQ	F
H. monogynum	35	64	39024	39088	intron	accD-trnQ	F
H. monogynum	36	64	37473	37537	intron	accD-trnQ	F
H. monogynum	36	64	39552	39616	intron	accD-trnQ	F
H. monogynum	37	57	36876	36933	intron	accD-trnQ	F
H. monogynum	37	57	38463	38520	intron	accD-trnQ	F
H. monogynum	38	57	38463	38520	intron	accD-trnQ	F
H. monogynum	38	57	38643	38700	intron	accD-trnQ	F
H. monogynum	39	57	38463	38520	intron	accD-trnQ	F
H. monogynum	39	57	39171	39228	intron	accD-trnQ	F
H. monogynum	40	57	38463	38520	intron	accD-trnQ	F
H. monogynum	40	57	39699	39756	intron	accD-trnQ	F
H. monogynum	41	53	117364	117417	spacer	ndhI-ndhA	F
H. monogynum	41	53	117411	117464	spacer	ndhI-ndhA	F
H. monogynum	42	62	27509	27571	spacer	rpl20-clpP	F
H. monogynum	42	62	118399	118461	intron	ndhA-ndhH	F
H. monogynum	43	55	36878	36933	intron	accD-trnQ	F
H. monogynum	43	55	36989	37044	intron	accD-trnQ	F
H. monogynum	44	55	36989	37044	intron	accD-trnQ	F
H. monogynum	44	55	38645	38700	intron	accD-trnQ	F
H. monogynum	45	55	36989	37044	intron	accD-trnQ	F
H. monogynum	45	55	39173	39228	intron	accD-trnQ	F
H. monogynum	46	55	36989	37044	intron	accD-trnQ	F
H. monogynum	46	55	39701	39756	intron	accD-trnQ	F
H. monogynum	47	50	19899	19949	spacer	pbf1-psbT	P
H. monogynum	47	50	19899	19949	spacer	pbf1-psbT	P
H. monogynum	48	53	36991	37044	intron	accD-trnQ	F
H. monogynum	48	53	39775	39828	intron	accD-trnQ	F
H. monogynum	49	53	38467	38520	intron	accD-trnQ	F
H. monogynum	49	53	39775	39828	intron	accD-trnQ	F
H. monogynum	50	52	41388	41440	spacer	psbK-psbI	F
H. monogynum	50	52	42749	42801	spacer	trnS-trnG	F
H. monogynum	51	58	37325	37383	intron	accD-trnQ	F
H. monogynum	51	58	38876	38934	intron	accD-trnQ	F
H. monogynum	52	58	37325	37383	intron	accD-trnQ	F
H. monogynum	52	58	39404	39462	intron	accD-trnQ	F
H. monogynum	53	47	36880	36927	intron	accD-trnQ	F
H. monogynum	53	47	36952	36999	intron	accD-trnQ	F
H. monogynum	54	47	36952	36999	intron	accD-trnQ	F
H. monogynum	54	47	36991	37038	intron	accD-trnQ	F
H. monogynum	55	47	36952	36999	intron	accD-trnQ	F
H. monogynum	55	47	38467	38514	intron	accD-trnQ	F
H. monogynum	56	47	36952	36999	intron	accD-trnQ	F
H. monogynum	56	47	38647	38694	intron	accD-trnQ	F
H. monogynum	57	47	36952	36999	intron	accD-trnQ	F
H. monogynum	57	47	39175	39222	intron	accD-trnQ	F
H. monogynum	58	47	36952	36999	intron	accD-trnQ	F
H. monogynum	58	47	39703	39750	intron	accD-trnQ	F
H. monogynum	59	53	35465	35518	spacer	psaI-accD	P
H. monogynum	59	53	103262	103315	spacer	trnN-matK	P
H. monogynum	60	53	35465	35518	spacer	psaI-accD	P
H. monogynum	60	53	103346	103399	spacer	trnN-matK	P
H. monogynum	61	46	37152	37198	intron	accD-trnQ	F
H. monogynum	61	46	38463	38509	intron	accD-trnQ	F
H. monogynum	62	49	3825	3874	spacer	ndhB-trnL	P
H. monogynum	62	49	3825	3874	spacer	ndhB-trnL	P
H. monogynum	63	48	38899	38947	intron	accD-trnQ	F
H. monogynum	63	48	39022	39070	intron	accD-trnQ	F
H. monogynum	64	48	38899	38947	intron	accD-trnQ	F
H. monogynum	64	48	39550	39598	intron	accD-trnQ	F
H. monogynum	65	48	39022	39070	intron	accD-trnQ	F
H. monogynum	65	48	39427	39475	intron	accD-trnQ	F
H. monogynum	66	48	39427	39475	intron	accD-trnQ	F
H. monogynum	66	48	39550	39598	intron	accD-trnQ	F
H. monogynum	67	44	36989	37033	intron	accD-trnQ	F
H. monogynum	67	44	37154	37198	intron	accD-trnQ	F
H. monogynum	68	53	37317	37370	intron	accD-trnQ	F
H. monogynum	68	53	38868	38921	intron	accD-trnQ	F
H. monogynum	69	53	37317	37370	intron	accD-trnQ	F
H. monogynum	69	53	39396	39449	intron	accD-trnQ	F
H. monogynum	70	43	30910	30953	spacer	clpP-petA	F
H. monogynum	70	43	30924	30967	spacer	clpP-petA	F
H. monogynum	71	43	35537	35580	spacer	psaI-accD	F
H. monogynum	71	43	35623	35666	spacer	psaI-accD	F
H. monogynum	72	46	29090	29136	spacer	rpl20-clpP	F
H. monogynum	72	46	29114	29160	spacer	rpl20-clpP	F
H. monogynum	73	42	35522	35564	spacer	psaI-accD	P
H. monogynum	73	42	102750	102792	spacer	trnN-matK	P
H. monogynum	74	42	35522	35564	spacer	psaI-accD	P
H. monogynum	74	42	106637	106679	spacer	matK-rpl32	P
H. monogynum	75	42	36880	36922	intron	accD-trnQ	F
H. monogynum	75	42	38719	38761	intron	accD-trnQ	F
H. monogynum	76	42	36880	36922	intron	accD-trnQ	F
H. monogynum	76	42	39247	39289	intron	accD-trnQ	F
H. monogynum	77	42	36952	36994	intron	accD-trnQ	F
H. monogynum	77	42	37156	37198	intron	accD-trnQ	F
H. monogynum	78	42	36991	37033	intron	accD-trnQ	F
H. monogynum	78	42	38719	38761	intron	accD-trnQ	F
H. monogynum	79	42	36991	37033	intron	accD-trnQ	F
H. monogynum	79	42	39247	39289	intron	accD-trnQ	F
H. monogynum	80	42	37156	37198	intron	accD-trnQ	F
H. monogynum	80	42	39775	39817	intron	accD-trnQ	F
H. monogynum	81	42	38467	38509	intron	accD-trnQ	F
H. monogynum	81	42	38719	38761	intron	accD-trnQ	F
H. monogynum	82	42	38467	38509	intron	accD-trnQ	F
H. monogynum	82	42	39247	39289	intron	accD-trnQ	F
H. monogynum	83	42	38647	38689	intron	accD-trnQ	F
H. monogynum	83	42	38719	38761	intron	accD-trnQ	F
H. monogynum	84	42	38647	38689	intron	accD-trnQ	F
H. monogynum	84	42	39247	39289	intron	accD-trnQ	F
H. monogynum	85	42	38719	38761	intron	accD-trnQ	F
H. monogynum	85	42	39175	39217	intron	accD-trnQ	F
H. monogynum	86	42	38719	38761	intron	accD-trnQ	F
H. monogynum	86	42	39703	39745	intron	accD-trnQ	F
H. monogynum	87	42	39175	39217	intron	accD-trnQ	F
H. monogynum	87	42	39247	39289	intron	accD-trnQ	F
H. monogynum	88	42	39247	39289	intron	accD-trnQ	F
H. monogynum	88	42	39703	39745	intron	accD-trnQ	F
H. monogynum	89	41	84651	84692	spacer	trnL-trnV	F
H. monogynum	89	41	84692	84733	spacer	trnL-trnV	F
H. monogynum	90	50	26129	26179	gene	rps18	F
H. monogynum	90	50	26150	26200	gene	rps18	F
H. monogynum	91	50	37473	37523	intron	accD-trnQ	F
H. monogynum	91	50	38901	38951	intron	accD-trnQ	F
H. monogynum	92	50	37473	37523	intron	accD-trnQ	F
H. monogynum	92	50	39429	39479	intron	accD-trnQ	F
H. monogynum	93	49	16020	16069	spacer	rpoA-petD	P
H. monogynum	93	49	16020	16069	spacer	rpoA-petD	P
H. monogynum	94	49	38322	38371	intron	accD-trnQ	F
H. monogynum	94	49	39039	39088	intron	accD-trnQ	F
H. monogynum	95	49	38322	38371	intron	accD-trnQ	F
H. monogynum	95	49	39567	39616	intron	accD-trnQ	F
H. monogynum	96	49	73452	73501	gene	psaB	F
H. monogynum	96	49	75682	75731	gene	psaA	F
H. monogynum	97	39	280	319	spacer	trnV-rps7	P
H. monogynum	97	39	118046	118085	intron	ndhA-ndhH	P
H. monogynum	98	39	92440	92479	spacer	psbA-trnH	F
H. monogynum	98	39	92473	92512	spacer	psbA-trnH	F
H. monogynum	99	45	37338	37383	intron	accD-trnQ	F
H. monogynum	99	45	38889	38934	intron	accD-trnQ	F
H. monogynum	100	45	37338	37383	intron	accD-trnQ	F
H. monogynum	100	45	39417	39462	intron	accD-trnQ	F
H. monogynum	101	47	35711	35758	spacer	psaI-accD	P
H. monogynum	101	47	65825	65872	spacer	trnE-trnT	P
H. monogynum	102	37	36773	36810	intron	accD-trnQ	F
H. monogynum	102	37	37028	37065	intron	accD-trnQ	F
H. monogynum	103	37	36773	36810	intron	accD-trnQ	F
H. monogynum	103	37	38504	38541	intron	accD-trnQ	F
H. monogynum	104	40	73461	73501	gene	psaB	F
H. monogynum	104	40	75691	75731	gene	psaA	F
H. monogynum	105	45	38322	38367	intron	accD-trnQ	F
H. monogynum	105	45	38916	38961	intron	accD-trnQ	F
H. monogynum	106	45	38322	38367	intron	accD-trnQ	F
H. monogynum	106	45	39444	39489	intron	accD-trnQ	F
H. monogynum	107	39	38008	38047	intron	accD-trnQ	F
H. monogynum	107	39	38128	38167	intron	accD-trnQ	F
H. monogynum	108	35	29101	29136	spacer	rpl20-clpP	F
H. monogynum	108	35	29125	29160	spacer	rpl20-clpP	F
H. monogynum	109	35	37348	37383	intron	accD-trnQ	F
H. monogynum	109	35	39022	39057	intron	accD-trnQ	F
H. monogynum	110	35	37348	37383	intron	accD-trnQ	F
H. monogynum	110	35	39550	39585	intron	accD-trnQ	F
H. monogynum	111	38	26141	26179	gene	rps18	F
H. monogynum	111	38	26162	26200	gene	rps18	F
H. monogynum	112	43	27501	27544	spacer	rpl20-clpP	F
H. monogynum	112	43	118391	118434	intron	ndhA-ndhH	F
H. monogynum	113	43	37494	37537	intron	accD-trnQ	F
H. monogynum	113	43	38328	38371	intron	accD-trnQ	F
H. monogynum	114	43	103875	103918	spacer	trnN-matK	F
H. monogynum	114	43	106428	106471	spacer	matK-rpl32	F
H. monogynum	115	40	27531	27571	spacer	rpl20-clpP	F
H. monogynum	115	40	118421	118461	intron	ndhA-ndhH	F
H. monogynum	116	40	39897	39937	intron	accD-trnQ	F
H. monogynum	116	40	39921	39961	spacer	accD-trnQ	F
H. monogynum	117	33	37350	37383	intron	accD-trnQ	F
H. monogynum	117	33	37473	37506	intron	accD-trnQ	F
H. monogynum	118	33	103817	103850	spacer	trnN-matK	F
H. monogynum	118	33	103848	103881	spacer	trnN-matK	F
H. monogynum	119	39	9409	9448	gene	rps19	P
H. monogynum	119	39	93077	93116	spacer	trnH-trnV	P
H. monogynum	120	36	35690	35726	spacer	psaI-accD	P
H. monogynum	120	36	65857	65893	spacer	trnE-trnT	P
H. monogynum	121	41	36743	36784	intron	accD-trnQ	F
H. monogynum	121	41	36887	36928	intron	accD-trnQ	F
H. monogynum	122	41	36743	36784	intron	accD-trnQ	F
H. monogynum	122	41	38654	38695	intron	accD-trnQ	F
H. monogynum	123	41	36743	36784	intron	accD-trnQ	F
H. monogynum	123	41	39182	39223	intron	accD-trnQ	F
H. monogynum	124	41	36743	36784	intron	accD-trnQ	F
H. monogynum	124	41	39710	39751	intron	accD-trnQ	F
H. monogynum	125	41	36743	36784	intron	accD-trnQ	F
H. monogynum	125	41	39782	39823	intron	accD-trnQ	F
H. monogynum	126	41	38397	38438	intron	accD-trnQ	F
H. monogynum	126	41	39105	39146	intron	accD-trnQ	F
H. monogynum	127	41	38397	38438	intron	accD-trnQ	F
H. monogynum	127	41	39633	39674	intron	accD-trnQ	F
H. monogynum	128	41	108191	108232	spacer	matK-rpl32	P
H. monogynum	128	41	108191	108232	spacer	matK-rpl32	P
H. monogynum	129	35	36785	36820	intron	accD-trnQ	F
H. monogynum	129	35	38558	38593	intron	accD-trnQ	F
H. monogynum	130	40	12999	13039	spacer	rpl14-rps8	F
H. monogynum	130	40	13020	13060	spacer	rpl14-rps8	F
H. monogynum	131	40	36743	36783	intron	accD-trnQ	F
H. monogynum	131	40	36959	36999	intron	accD-trnQ	F
H. monogynum	132	40	103891	103931	spacer	trnN-matK	F
H. monogynum	132	40	106444	106484	spacer	matK-rpl32	F
H. monogynum	133	37	36801	36838	intron	accD-trnQ	F
H. monogynum	133	37	37062	37099	intron	accD-trnQ	F
H. monogynum	134	37	37228	37265	intron	accD-trnQ	F
H. monogynum	134	37	38791	38828	intron	accD-trnQ	F
H. monogynum	135	37	37228	37265	intron	accD-trnQ	F
H. monogynum	135	37	39319	39356	intron	accD-trnQ	F
H. monogynum	136	36	280	316	spacer	trnV-rps7	P
H. monogynum	136	36	78039	78075	intron	ycf3-trnS	P
H. monogynum	137	36	78039	78075	intron	ycf3-trnS	F
H. monogynum	137	36	118049	118085	intron	ndhA-ndhH	F
H. monogynum	138	38	37236	37274	intron	accD-trnQ	F
H. monogynum	138	38	38799	38837	intron	accD-trnQ	F
H. monogynum	139	38	37236	37274	intron	accD-trnQ	F
H. monogynum	139	38	39327	39365	intron	accD-trnQ	F
H. monogynum	140	32	106452	106484	spacer	matK-rpl32	F
H. monogynum	140	32	106487	106519	spacer	matK-rpl32	F
H. monogynum	141	34	12978	13012	spacer	rpl14-rps8	P
H. monogynum	141	34	12978	13012	spacer	rpl14-rps8	P
H. monogynum	142	34	33675	33709	spacer	cemA-ycf4	P
H. monogynum	142	34	33675	33709	spacer	cemA-ycf4	P
H. monogynum	143	31	27540	27571	spacer	rpl20-clpP	F
H. monogynum	143	31	118430	118461	intron	ndhA-ndhH	F
H. monogynum	144	31	30908	30939	spacer	clpP-petA	F
H. monogynum	144	31	30936	30967	spacer	clpP-petA	F
H. monogynum	145	31	42027	42058	spacer	psbI-trnS	P
H. monogynum	145	31	79261	79292	gene	trnS	P
H. monogynum	146	33	7656	7689	gene	rpl23	P
H. monogynum	146	33	35512	35545	spacer	psaI-accD	P
H. monogynum	147	35	36743	36778	intron	accD-trnQ	F
H. monogynum	147	35	37163	37198	intron	accD-trnQ	F
H. monogynum	148	35	36743	36778	intron	accD-trnQ	F
H. monogynum	148	35	38726	38761	intron	accD-trnQ	F
H. monogynum	149	35	36743	36778	intron	accD-trnQ	F
H. monogynum	149	35	39254	39289	intron	accD-trnQ	F
H. monogynum	150	35	37036	37071	intron	accD-trnQ	F
H. monogynum	150	35	38569	38604	intron	accD-trnQ	F
H. monogynum	151	35	38512	38547	intron	accD-trnQ	F
H. monogynum	151	35	38569	38604	intron	accD-trnQ	F
H. monogynum	152	32	9442	9474	gene	rps19	P
H. monogynum	152	32	93047	93079	spacer	trnH-trnV	P
H. monogynum	153	32	26126	26158	gene	rps18	F
H. monogynum	153	32	26168	26200	gene	rps18	F
H. monogynum	154	32	36781	36813	intron	accD-trnQ	F
H. monogynum	154	32	38569	38601	intron	accD-trnQ	F
H. monogynum	155	32	38922	38954	intron	accD-trnQ	F
H. monogynum	155	32	39045	39077	intron	accD-trnQ	F
H. monogynum	156	32	38922	38954	intron	accD-trnQ	F
H. monogynum	156	32	39573	39605	intron	accD-trnQ	F
H. monogynum	157	32	39045	39077	intron	accD-trnQ	F
H. monogynum	157	32	39450	39482	intron	accD-trnQ	F
H. monogynum	158	32	39450	39482	intron	accD-trnQ	F
H. monogynum	158	32	39573	39605	intron	accD-trnQ	F
H. monogynum	159	34	37438	37472	intron	accD-trnQ	F
H. monogynum	159	34	38989	39023	intron	accD-trnQ	F
H. monogynum	160	34	37438	37472	intron	accD-trnQ	F
H. monogynum	160	34	39517	39551	intron	accD-trnQ	F
H. monogynum	161	31	35727	35758	spacer	psaI-accD	P
H. monogynum	161	31	65825	65856	spacer	trnE-trnT	P
H. monogynum	162	33	36801	36834	intron	accD-trnQ	F
H. monogynum	162	33	38538	38571	intron	accD-trnQ	F
H. monogynum	163	33	37066	37099	intron	accD-trnQ	F
H. monogynum	163	33	38578	38611	intron	accD-trnQ	F
H. monogynum	164	33	37527	37560	intron	accD-trnQ	F
H. monogynum	164	33	39078	39111	intron	accD-trnQ	F
H. monogynum	165	33	37527	37560	intron	accD-trnQ	F
H. monogynum	165	33	39606	39639	intron	accD-trnQ	F
H. monogynum	166	33	38538	38571	intron	accD-trnQ	F
H. monogynum	166	33	38574	38607	intron	accD-trnQ	F
H. monogynum	167	30	37040	37070	intron	accD-trnQ	F
H. monogynum	167	30	38558	38588	intron	accD-trnQ	F
H. monogynum	168	30	38516	38546	intron	accD-trnQ	F
H. monogynum	168	30	38558	38588	intron	accD-trnQ	F
H. monogynum	169	30	84406	84436	spacer	trnL-trnV	P
H. monogynum	169	30	84406	84436	spacer	trnL-trnV	P
H. monogynum	170	30	93570	93600	spacer	trnH-trnV	F
H. monogynum	170	30	93595	93625	spacer	trnH-trnV	F
H. monogynum	171	32	24996	25028	spacer	trnP-psaJ	F
H. monogynum	171	32	25018	25050	spacer	trnP-psaJ	F
H. monogynum	172	32	39851	39883	intron	accD-trnQ	F
H. monogynum	172	32	39923	39955	spacer	accD-trnQ	F
H. monogynum	173	32	102815	102847	spacer	trnN-matK	R
H. monogynum	173	32	106694	106726	spacer	matK-rpl32	R
H. monogynum	174	31	35576	35607	spacer	psaI-accD	P
H. monogynum	174	31	102750	102781	spacer	trnN-matK	P
H. monogynum	175	31	35576	35607	spacer	psaI-accD	P
H. monogynum	175	31	106637	106668	spacer	matK-rpl32	P
H. monogynum	176	31	35619	35650	spacer	psaI-accD	P
H. monogynum	176	31	102750	102781	spacer	trnN-matK	P
H. monogynum	177	31	35619	35650	spacer	psaI-accD	P
H. monogynum	177	31	106637	106668	spacer	matK-rpl32	P
H. monogynum	178	31	37050	37081	intron	accD-trnQ	F
H. monogynum	178	31	37629	37660	intron	accD-trnQ	F
H. monogynum	179	31	37494	37525	intron	accD-trnQ	F
H. monogynum	179	31	38922	38953	intron	accD-trnQ	F
H. monogynum	180	31	37494	37525	intron	accD-trnQ	F
H. monogynum	180	31	39450	39481	intron	accD-trnQ	F
H. monogynum	181	31	37629	37660	intron	accD-trnQ	F
H. monogynum	181	31	38526	38557	intron	accD-trnQ	F
H. monogynum	182	31	65110	65141	spacer	trnE-trnT	P
H. monogynum	182	31	65110	65141	spacer	trnE-trnT	P
H. monogynum	183	31	76978	77009	spacer	psaA-ycf3	F
H. monogynum	183	31	76999	77030	spacer	psaA-ycf3	F
H. monogynum	184	30	9423	9453	gene	rps19	P
H. monogynum	184	30	93072	93102	spacer	trnH-trnV	P
H. monogynum	185	30	13669	13699	spacer	rps8-rpl36	R
H. monogynum	185	30	13677	13707	spacer	rps8-rpl37	R
H. monogynum	186	30	36773	36803	intron	accD-trnQ	F
H. monogynum	186	30	36788	36818	intron	accD-trnQ	F
H. monogynum	187	30	36788	36818	intron	accD-trnQ	F
H. monogynum	187	30	37028	37058	intron	accD-trnQ	F
H. monogynum	188	30	36788	36818	intron	accD-trnQ	F
H. monogynum	188	30	38504	38534	intron	accD-trnQ	F
H. monogynum	189	30	37086	37116	intron	accD-trnQ	F
H. monogynum	189	30	37638	37668	intron	accD-trnQ	F
H. monogynum	190	30	42298	42328	spacer	trnS-trnG	F
H. monogynum	190	30	42331	42361	spacer	trnS-trnG	F
H. monogynum	191	30	70089	70119	spacer	psbC-trnS	P
H. monogynum	191	30	79263	79293	gene	trnS	P
H. uralum	1	4734	44623	49357	spacer	trnA-rrn23	F
H. uralum	1	4734	114284	119018	gene	trnE	F
H. uralum	2	3752	38955	42707	spacer	rps7-trnV	F
H. uralum	2	3752	110376	114128	spacer	trnH-trnV	F
H. uralum	3	1238	52982	54220	spacer	matK-psaI	F
H. uralum	3	1238	118809	120047	spacer	trnN-ndhF	F
H. uralum	4	1220	53000	54220	spacer	matK-psaI	F
H. uralum	4	1220	118827	120047	spacer	trnN-ndhF	F
H. uralum	5	1145	53075	54220	spacer	matK-psaI	F
H. uralum	5	1145	118902	120047	spacer	trnN-ndhF	F
H. uralum	6	345	82714	83059	spacer	rpl22-psbD	F
H. uralum	6	345	82843	83188	spacer	rpl22-psbD	F
H. uralum	7	274	0	274	spacer	ndhF-accD	P
H. uralum	7	274	52801	53075	spacer	matK-psaI	P
H. uralum	8	209	49148	49357	spacer	trnN-matK	F
H. uralum	8	209	52982	53191	spacer	matK-psaI	F
H. uralum	9	201	82714	82915	spacer	rpl22-psbD	F
H. uralum	9	201	82972	83173	spacer	rpl22-psbD	F
H. uralum	10	191	49166	49357	spacer	trnN-matK	F
H. uralum	10	191	53000	53191	spacer	matK-psaI	F
H. uralum	11	196	31331	31527	gene	rps24	F
H. uralum	11	196	80985	81181	spacer	rpl22-psbD	F
H. uralum	12	179	31659	31838	gene	rpl2	F
H. uralum	12	179	81313	81492	spacer	rpl22-psbD	F
H. uralum	13	166	40629	40795	spacer	trnV-rrn16	F
H. uralum	13	166	40657	40823	spacer	trnV-rrn16	F
H. uralum	14	166	40629	40795	spacer	trnV-rrn16	F
H. uralum	14	166	112078	112244	spacer	trnV-rrn16	F
H. uralum	15	166	40657	40823	spacer	trnV-rrn16	F
H. uralum	15	166	112050	112216	spacer	trnV-rrn16	F
H. uralum	16	166	112050	112216	spacer	trnV-rrn16	F
H. uralum	16	166	112078	112244	spacer	trnV-rrn16	F
H. uralum	17	157	43639	43796	gene	trnI	F
H. uralum	17	157	114127	114284	gene	trnE	F
H. uralum	18	165	82916	83081	spacer	rpl22-psbD	F
H. uralum	18	165	83045	83210	spacer	rpl22-psbD	F
H. uralum	19	151	82908	83059	spacer	rpl22-psbD	F
H. uralum	19	151	83037	83188	spacer	rpl22-psbD	F
H. uralum	20	151	82779	82930	spacer	rpl22-psbD	F
H. uralum	20	151	83037	83188	spacer	rpl22-psbD	F
H. uralum	21	138	40629	40767	spacer	trnV-rrn16	F
H. uralum	21	138	40685	40823	spacer	trnV-rrn16	F
H. uralum	22	138	40629	40767	spacer	trnV-rrn16	F
H. uralum	22	138	112106	112244	spacer	trnV-rrn16	F
H. uralum	23	138	40685	40823	spacer	trnV-rrn16	F
H. uralum	23	138	112050	112188	spacer	trnV-rrn16	F
H. uralum	24	138	112050	112188	spacer	trnV-rrn16	F
H. uralum	24	138	112106	112244	spacer	trnV-rrn16	F
H. uralum	25	143	82787	82930	spacer	rpl22-psbD	F
H. uralum	25	143	83045	83188	spacer	rpl22-psbD	F
H. uralum	26	137	31150	31287	gene	rps19	F
H. uralum	26	137	80789	80926	spacer	rpl22-psbD	F
H. uralum	27	120	255	375	spacer	ndhF-accD	F
H. uralum	27	120	373	493	spacer	ndhF-accD	F
H. uralum	28	116	49241	49357	spacer	trnN-matK	F
H. uralum	28	116	53075	53191	spacer	matK-psaI	F
H. uralum	29	127	31414	31541	gene	rps25	F
H. uralum	29	127	81068	81195	spacer	rpl22-psbD	F
H. uralum	30	110	40629	40739	spacer	trnV-rrn16	F
H. uralum	30	110	40713	40823	spacer	trnV-rrn16	F
H. uralum	31	110	40629	40739	spacer	trnV-rrn16	F
H. uralum	31	110	112134	112244	spacer	trnV-rrn16	F
H. uralum	32	110	40713	40823	spacer	trnV-rrn16	F
H. uralum	32	110	112050	112160	spacer	trnV-rrn16	F
H. uralum	33	110	112050	112160	spacer	trnV-rrn16	F
H. uralum	33	110	112134	112244	spacer	trnV-rrn16	F
H. uralum	34	114	83744	83858	spacer	rpl22-psbD	P
H. uralum	34	114	107995	108109	spacer	rbcL-psbA	P
H. uralum	35	111	2008	2119	intron	accD-trnQ	F
H. uralum	35	111	3562	3673	intron	accD-trnQ	F
H. uralum	36	111	31489	31600	gene	rps26	F
H. uralum	36	111	81143	81254	spacer	rpl22-psbD	F
H. uralum	37	104	1691	1795	intron	accD-trnQ	F
H. uralum	37	104	3704	3808	intron	accD-trnQ	F
H. uralum	38	102	31311	31413	gene	rps23	F
H. uralum	38	102	80965	81067	spacer	rpl22-psbD	F
H. uralum	39	100	1661	1761	intron	accD-trnQ	F
H. uralum	39	100	3674	3774	intron	accD-trnQ	F
H. uralum	40	96	2023	2119	intron	accD-trnQ	F
H. uralum	40	96	3577	3673	intron	accD-trnQ	F
H. uralum	41	99	1	100	spacer	ndhF-accD	P
H. uralum	41	99	49141	49240	spacer	trnN-matK	P
H. uralum	42	99	1	100	spacer	ndhF-accD	P
H. uralum	42	99	118802	118901	spacer	trnN-ndhF	P
H. uralum	43	96	31514	31610	gene	rpl2	F
H. uralum	43	96	81168	81264	spacer	rpl22-psbD	F
H. uralum	44	94	1449	1543	intron	accD-trnQ	F
H. uralum	44	94	3126	3220	intron	accD-trnQ	F
H. uralum	45	82	40629	40711	spacer	trnV-rrn16	F
H. uralum	45	82	40741	40823	spacer	trnV-rrn16	F
H. uralum	46	82	40629	40711	spacer	trnV-rrn16	F
H. uralum	46	82	112162	112244	spacer	trnV-rrn16	F
H. uralum	47	82	40741	40823	spacer	trnV-rrn16	F
H. uralum	47	82	112050	112132	spacer	trnV-rrn16	F
H. uralum	48	82	112050	112132	spacer	trnV-rrn16	F
H. uralum	48	82	112162	112244	spacer	trnV-rrn16	F
H. uralum	49	91	82666	82757	spacer	rpl22-psbD	F
H. uralum	49	91	83126	83217	spacer	rpl22-psbD	F
H. uralum	50	87	82714	82801	spacer	rpl22-psbD	F
H. uralum	50	87	83101	83188	spacer	rpl22-psbD	F
H. uralum	51	90	1910	2000	intron	accD-trnQ	F
H. uralum	51	90	3476	3566	intron	accD-trnQ	F
H. uralum	52	88	1638	1726	intron	accD-trnQ	F
H. uralum	52	88	3651	3739	intron	accD-trnQ	F
H. uralum	53	87	1597	1684	intron	accD-trnQ	F
H. uralum	53	87	3610	3697	intron	accD-trnQ	F
H. uralum	54	82	31528	31610	gene	rpl2	F
H. uralum	54	82	81182	81264	spacer	rpl22-psbD	F
H. uralum	55	72	2304	2376	intron	accD-trnQ	F
H. uralum	55	72	3858	3930	intron	accD-trnQ	F
H. uralum	56	78	1612	1690	intron	accD-trnQ	F
H. uralum	56	78	3625	3703	intron	accD-trnQ	F
H. uralum	57	77	1584	1661	intron	accD-trnQ	F
H. uralum	57	77	2043	2120	intron	accD-trnQ	F
H. uralum	58	76	1584	1660	intron	accD-trnQ	F
H. uralum	58	76	3597	3673	intron	accD-trnQ	F
H. uralum	59	76	2221	2297	intron	accD-trnQ	F
H. uralum	59	76	3775	3851	intron	accD-trnQ	F
H. uralum	60	75	142	217	spacer	ndhF-accD	P
H. uralum	60	75	49024	49099	spacer	trnN-matK	P
H. uralum	61	75	142	217	spacer	ndhF-accD	P
H. uralum	61	75	118685	118760	spacer	trnN-ndhF	P
H. uralum	62	75	1874	1949	intron	accD-trnQ	F
H. uralum	62	75	3440	3515	intron	accD-trnQ	F
H. uralum	63	75	1886	1961	intron	accD-trnQ	F
H. uralum	63	75	3452	3527	intron	accD-trnQ	F
H. uralum	64	75	49024	49099	spacer	trnN-matK	F
H. uralum	64	75	52858	52933	spacer	matK-psaI	F
H. uralum	65	75	52858	52933	spacer	matK-psaI	F
H. uralum	65	75	118685	118760	spacer	trnN-ndhF	F
H. uralum	66	75	82687	82762	spacer	rpl22-psbD	F
H. uralum	66	75	83147	83222	spacer	rpl22-psbD	F
H. uralum	67	68	31542	31610	gene	rpl2	F
H. uralum	67	68	81196	81264	spacer	rpl22-psbD	F
H. uralum	68	73	44737	44810	spacer	trnA-rrn23	F
H. uralum	68	73	59510	59583	spacer	petA-clpP	F
H. uralum	69	73	59510	59583	spacer	petA-clpP	F
H. uralum	69	73	114398	114471	spacer	trnE-rrn23	F
H. uralum	70	68	1727	1795	intron	accD-trnQ	F
H. uralum	70	68	3740	3808	intron	accD-trnQ	F
H. uralum	71	71	1944	2015	intron	accD-trnQ	F
H. uralum	71	71	3510	3581	intron	accD-trnQ	F
H. uralum	72	71	3046	3117	intron	accD-trnQ	F
H. uralum	72	71	3853	3924	intron	accD-trnQ	F
H. uralum	73	70	49949	50019	spacer	trnN-matK	F
H. uralum	73	70	52703	52773	spacer	matK-psaI	F
H. uralum	74	69	1597	1666	intron	accD-trnQ	F
H. uralum	74	69	2056	2125	intron	accD-trnQ	F
H. uralum	75	69	2301	2370	intron	accD-trnQ	F
H. uralum	75	69	3048	3117	intron	accD-trnQ	F
H. uralum	76	69	62601	62670	spacer	clpP-rpl24	P
H. uralum	76	69	130138	130207	intron	ndhA-ndhH	P
H. uralum	77	62	82666	82728	spacer	rpl22-psbD	F
H. uralum	77	62	82997	83059	spacer	rpl22-psbD	F
H. uralum	78	68	1703	1771	intron	accD-trnQ	F
H. uralum	78	68	2909	2977	intron	accD-trnQ	F
H. uralum	79	66	164	230	spacer	ndhF-accD	P
H. uralum	79	66	49011	49077	spacer	trnN-matK	P
H. uralum	80	66	164	230	spacer	ndhF-accD	P
H. uralum	80	66	118672	118738	spacer	trnN-ndhF	P
H. uralum	81	66	3059	3125	intron	accD-trnQ	F
H. uralum	81	66	3866	3932	intron	accD-trnQ	F
H. uralum	82	66	49011	49077	spacer	trnN-matK	F
H. uralum	82	66	52845	52911	spacer	matK-psaI	F
H. uralum	83	66	52845	52911	spacer	matK-psaI	F
H. uralum	83	66	118672	118738	spacer	trnN-ndhF	F
H. uralum	84	59	83369	83428	spacer	rpl22-psbD	P
H. uralum	84	59	108267	108326	spacer	rbcL-psbA	P
H. uralum	85	58	2312	2370	intron	accD-trnQ	F
H. uralum	85	58	3059	3117	intron	accD-trnQ	F
H. uralum	86	54	40629	40683	spacer	trnV-rrn16	F
H. uralum	86	54	40769	40823	spacer	trnV-rrn16	F
H. uralum	87	54	40629	40683	spacer	trnV-rrn16	F
H. uralum	87	54	112190	112244	spacer	trnV-rrn16	F
H. uralum	88	54	40769	40823	spacer	trnV-rrn16	F
H. uralum	88	54	112050	112104	spacer	trnV-rrn16	F
H. uralum	89	54	112050	112104	spacer	trnV-rrn16	F
H. uralum	89	54	112190	112244	spacer	trnV-rrn16	F
H. uralum	90	61	1603	1664	intron	accD-trnQ	F
H. uralum	90	61	2932	2993	intron	accD-trnQ	F
H. uralum	91	60	49876	49936	spacer	trnN-matK	F
H. uralum	91	60	52624	52684	spacer	matK-psaI	F
H. uralum	92	62	82666	82728	spacer	rpl22-psbD	F
H. uralum	92	62	82739	82801	spacer	rpl22-psbD	F
H. uralum	93	62	82666	82728	spacer	rpl22-psbD	F
H. uralum	93	62	82868	82930	spacer	rpl22-psbD	F
H. uralum	94	52	1612	1664	intron	accD-trnQ	F
H. uralum	94	52	2941	2993	intron	accD-trnQ	F
H. uralum	95	58	2062	2120	intron	accD-trnQ	F
H. uralum	95	58	2932	2990	intron	accD-trnQ	F
H. uralum	96	61	2932	2993	intron	accD-trnQ	F
H. uralum	96	61	3616	3677	intron	accD-trnQ	F
H. uralum	97	54	176	230	spacer	ndhF-accD	P
H. uralum	97	54	49011	49065	spacer	trnN-matK	P
H. uralum	98	54	176	230	spacer	ndhF-accD	P
H. uralum	98	54	118672	118726	spacer	trnN-ndhF	P
H. uralum	99	60	1727	1787	intron	accD-trnQ	F
H. uralum	99	60	2186	2246	intron	accD-trnQ	F
H. uralum	100	60	82687	82747	spacer	rpl22-psbD	F
H. uralum	100	60	83018	83078	spacer	rpl22-psbD	F
H. uralum	101	50	63944	63994	gene	rps18	F
H. uralum	101	50	63965	64015	gene	rps18	F
H. uralum	102	50	70178	70228	spacer	psbT-pbf1	P
H. uralum	102	50	70178	70228	spacer	psbT-pbf1	P
H. uralum	103	53	1962	2015	intron	accD-trnQ	F
H. uralum	103	53	3528	3581	intron	accD-trnQ	F
H. uralum	104	53	44753	44806	spacer	trnA-rrn23	F
H. uralum	104	53	59526	59579	spacer	petA-clpP	F
H. uralum	105	53	59526	59579	spacer	petA-clpP	F
H. uralum	105	53	114414	114467	spacer	trnE-rrn23	F
H. uralum	106	52	31273	31325	gene	rps22	F
H. uralum	106	52	80927	80979	spacer	rpl22-psbD	F
H. uralum	107	54	1612	1666	intron	accD-trnQ	F
H. uralum	107	54	2071	2125	intron	accD-trnQ	F
H. uralum	108	47	82557	82604	spacer	rpl22-psbD	F
H. uralum	108	47	82580	82627	spacer	rpl22-psbD	F
H. uralum	109	50	2070	2120	intron	accD-trnQ	F
H. uralum	109	50	2940	2990	intron	accD-trnQ	F
H. uralum	110	56	2174	2230	intron	accD-trnQ	F
H. uralum	110	56	2921	2977	intron	accD-trnQ	F
H. uralum	111	46	83812	83858	spacer	rpl22-psbD	P
H. uralum	111	46	107995	108041	spacer	rbcL-psbA	P
H. uralum	112	49	2940	2989	intron	accD-trnQ	F
H. uralum	112	49	3624	3673	intron	accD-trnQ	F
H. uralum	113	49	35086	35135	spacer	trnL-ndhB	P
H. uralum	113	49	35086	35135	spacer	trnL-ndhB	P
H. uralum	114	55	2208	2263	intron	accD-trnQ	F
H. uralum	114	55	3762	3817	intron	accD-trnQ	F
H. uralum	115	55	2909	2964	intron	accD-trnQ	F
H. uralum	115	55	3716	3771	intron	accD-trnQ	F
H. uralum	116	45	49891	49936	spacer	trnN-matK	F
H. uralum	116	45	52639	52684	spacer	matK-psaI	F
H. uralum	117	54	2195	2249	intron	accD-trnQ	F
H. uralum	117	54	2942	2996	intron	accD-trnQ	F
H. uralum	118	54	2195	2249	intron	accD-trnQ	F
H. uralum	118	54	3749	3803	intron	accD-trnQ	F
H. uralum	119	51	1736	1787	intron	accD-trnQ	F
H. uralum	119	51	2195	2246	intron	accD-trnQ	F
H. uralum	120	44	77647	77691	spacer	rpl14-rpl16	P
H. uralum	120	44	80542	80586	spacer	rpl22-psbD	P
H. uralum	121	52	5533	5585	spacer	psbK-psbI	F
H. uralum	121	52	7003	7055	spacer	trnS-trnG	F
H. uralum	122	49	62621	62670	spacer	clpP-rpl25	P
H. uralum	122	49	130138	130187	intron	ndhA-ndhH	P
H. uralum	123	51	1613	1664	intron	accD-trnQ	F
H. uralum	123	51	2195	2246	intron	accD-trnQ	F
H. uralum	124	47	2250	2297	intron	accD-trnQ	F
H. uralum	124	47	3804	3851	intron	accD-trnQ	F
H. uralum	125	47	31219	31266	gene	rps20	F
H. uralum	125	47	110267	110314	spacer	trnH-trnV	F
H. uralum	126	40	2330	2370	intron	accD-trnQ	F
H. uralum	126	40	3077	3117	intron	accD-trnQ	F
H. uralum	127	40	3077	3117	intron	accD-trnQ	F
H. uralum	127	40	3884	3924	intron	accD-trnQ	F
H. uralum	128	49	90375	90424	gene	psaB	F
H. uralum	128	49	92599	92648	gene	psaA	F
H. uralum	129	39	38640	38679	spacer	rps7-trnV	F
H. uralum	129	39	129850	129889	intron	ndhA-ndhH	F
H. uralum	130	48	1604	1652	intron	accD-trnQ	F
H. uralum	130	48	2186	2234	intron	accD-trnQ	F
H. uralum	131	48	2063	2111	intron	accD-trnQ	F
H. uralum	131	48	2186	2234	intron	accD-trnQ	F
H. uralum	132	48	2186	2234	intron	accD-trnQ	F
H. uralum	132	48	3617	3665	intron	accD-trnQ	F
H. uralum	133	48	82843	82891	spacer	rpl22-psbD	F
H. uralum	133	48	83174	83222	spacer	rpl22-psbD	F
H. uralum	134	48	82972	83020	spacer	rpl22-psbD	F
H. uralum	134	48	83174	83222	spacer	rpl22-psbD	F
H. uralum	135	48	83101	83149	spacer	rpl22-psbD	F
H. uralum	135	48	83174	83222	spacer	rpl22-psbD	F
H. uralum	136	45	49974	50019	spacer	trnN-matK	F
H. uralum	136	45	52728	52773	spacer	matK-psaI	F
H. uralum	137	47	319	366	spacer	ndhF-accD	P
H. uralum	137	47	29978	30025	spacer	trnE-trnT	P
H. uralum	138	47	437	484	spacer	ndhF-accD	P
H. uralum	138	47	29978	30025	spacer	trnE-trnT	P
H. uralum	139	47	1862	1909	intron	accD-trnQ	F
H. uralum	139	47	3428	3475	intron	accD-trnQ	F
H. uralum	140	47	2072	2119	intron	accD-trnQ	F
H. uralum	140	47	2195	2242	intron	accD-trnQ	F
H. uralum	141	47	2160	2207	intron	accD-trnQ	F
H. uralum	141	47	3714	3761	intron	accD-trnQ	F
H. uralum	142	47	2195	2242	intron	accD-trnQ	F
H. uralum	142	47	3626	3673	intron	accD-trnQ	F
H. uralum	143	47	80858	80905	spacer	rpl22-psbD	F
H. uralum	143	47	110267	110314	spacer	trnH-trnV	F
H. uralum	144	37	62633	62670	spacer	clpP-rpl26	P
H. uralum	144	37	130138	130175	intron	ndhA-ndhH	P
H. uralum	145	46	1749	1795	intron	accD-trnQ	F
H. uralum	145	46	2208	2254	intron	accD-trnQ	F
H. uralum	146	40	90384	90424	gene	psaB	F
H. uralum	146	40	92608	92648	gene	psaA	F
H. uralum	147	40	107921	107961	spacer	rbcL-psbA	F
H. uralum	147	40	108357	108397	spacer	rbcL-psbA	F
H. uralum	148	43	2174	2217	intron	accD-trnQ	F
H. uralum	148	43	3728	3771	intron	accD-trnQ	F
H. uralum	149	43	2358	2401	intron	accD-trnQ	F
H. uralum	149	43	3897	3940	intron	accD-trnQ	F
H. uralum	150	36	3231	3267	intron	accD-trnQ	F
H. uralum	150	36	3789	3825	intron	accD-trnQ	F
H. uralum	151	36	5583	5619	spacer	psbK-psbI	F
H. uralum	151	36	5604	5640	spacer	psbK-psbI	F
H. uralum	152	45	1603	1648	intron	accD-trnQ	F
H. uralum	152	45	1726	1771	intron	accD-trnQ	F
H. uralum	153	45	1726	1771	intron	accD-trnQ	F
H. uralum	153	45	2062	2107	intron	accD-trnQ	F
H. uralum	154	45	1726	1771	intron	accD-trnQ	F
H. uralum	154	45	3616	3661	intron	accD-trnQ	F
H. uralum	155	45	49396	49441	spacer	trnN-matK	F
H. uralum	155	45	54273	54318	spacer	matK-psaI	F
H. uralum	156	45	82804	82849	spacer	rpl22-psbD	F
H. uralum	156	45	83191	83236	spacer	rpl22-psbD	F
H. uralum	157	45	82933	82978	spacer	rpl22-psbD	F
H. uralum	157	45	83191	83236	spacer	rpl22-psbD	F
H. uralum	158	45	83062	83107	spacer	rpl22-psbD	F
H. uralum	158	45	83191	83236	spacer	rpl22-psbD	F
H. uralum	159	41	82687	82728	spacer	rpl22-psbD	F
H. uralum	159	41	82760	82801	spacer	rpl22-psbD	F
H. uralum	160	41	82687	82728	spacer	rpl22-psbD	F
H. uralum	160	41	82889	82930	spacer	rpl22-psbD	F
H. uralum	161	34	6482	6516	spacer	trnS-trnG	F
H. uralum	161	34	6516	6550	spacer	trnS-trnG	F
H. uralum	162	34	31601	31635	gene	rpl2	F
H. uralum	162	34	81256	81290	spacer	rpl22-psbD	F
H. uralum	163	43	1715	1758	intron	accD-trnQ	F
H. uralum	163	43	2174	2217	intron	accD-trnQ	F
H. uralum	164	40	62558	62598	spacer	clpP-rpl22	P
H. uralum	164	40	130210	130250	intron	ndhA-ndhH	P
H. uralum	165	37	6517	6554	spacer	trnS-trnG	F
H. uralum	165	37	6557	6594	spacer	trnS-trnG	F
H. uralum	166	37	107955	107992	spacer	rbcL-psbA	F
H. uralum	166	37	108385	108422	spacer	rbcL-psbA	F
H. uralum	167	33	2343	2376	intron	accD-trnQ	F
H. uralum	167	33	2358	2391	intron	accD-trnQ	F
H. uralum	168	42	1637	1679	intron	accD-trnQ	F
H. uralum	168	42	2096	2138	intron	accD-trnQ	F
H. uralum	169	42	2152	2194	intron	accD-trnQ	F
H. uralum	169	42	3706	3748	intron	accD-trnQ	F
H. uralum	170	42	49068	49110	spacer	trnN-matK	F
H. uralum	170	42	52902	52944	spacer	matK-psaI	F
H. uralum	171	42	52902	52944	spacer	matK-psaI	F
H. uralum	171	42	118729	118771	spacer	trnN-ndhF	F
H. uralum	172	36	298	334	spacer	ndhF-accD	P
H. uralum	172	36	30010	30046	spacer	trnE-trnT	P
H. uralum	173	36	416	452	spacer	ndhF-accD	P
H. uralum	173	36	30010	30046	spacer	trnE-trnT	P
H. uralum	174	41	1734	1775	intron	accD-trnQ	F
H. uralum	174	41	2940	2981	intron	accD-trnQ	F
H. uralum	175	41	120062	120103	spacer	trnN-ndhF	P
H. uralum	175	41	120062	120103	spacer	trnN-ndhF	P
H. uralum	176	35	83517	83552	spacer	rpl22-psbD	P
H. uralum	176	35	108112	108147	spacer	rbcL-psbA	P
H. uralum	177	31	61684	61715	spacer	clpP-rpl20	P
H. uralum	177	31	61719	61750	spacer	clpP-rpl21	P
H. uralum	178	40	1612	1652	intron	accD-trnQ	F
H. uralum	178	40	1735	1775	intron	accD-trnQ	F
H. uralum	179	40	63944	63984	gene	rps18	F
H. uralum	179	40	63986	64026	gene	rps18	F
H. uralum	180	37	6479	6516	spacer	trnS-trnG	F
H. uralum	180	37	6553	6590	spacer	trnS-trnG	F
H. uralum	181	39	2971	3010	intron	accD-trnQ	F
H. uralum	181	39	3220	3259	intron	accD-trnQ	F
H. uralum	182	39	6207	6246	spacer		P
H. uralum	182	39	96151	96190	gene	trnS	P
H. uralum	183	39	31260	31299	gene	rps21	F
H. uralum	183	39	110312	110351	spacer	trnH-trnV	F
H. uralum	184	30	77052	77082	spacer	rps8-rpl14	F
H. uralum	184	30	77073	77103	spacer	rps8-rpl14	F
H. uralum	185	36	1759	1795	intron	accD-trnQ	F
H. uralum	185	36	2218	2254	intron	accD-trnQ	F
H. uralum	186	36	2235	2271	intron	accD-trnQ	F
H. uralum	186	36	3231	3267	intron	accD-trnQ	F
H. uralum	187	36	38643	38679	spacer	rps7-trnV	F
H. uralum	187	36	94932	94968	intron	ycf3-trnS	F
H. uralum	188	36	94932	94968	intron	ycf3-trnS	F
H. uralum	188	36	129853	129889	intron	ndhA-ndhH	F
H. uralum	189	33	1762	1795	intron	accD-trnQ	F
H. uralum	189	33	3775	3808	intron	accD-trnQ	F
H. uralum	190	33	2264	2297	intron	accD-trnQ	F
H. uralum	190	33	3818	3851	intron	accD-trnQ	F
H. uralum	191	38	2968	3006	intron	accD-trnQ	F
H. uralum	191	38	3775	3813	intron	accD-trnQ	F
H. uralum	192	35	49406	49441	spacer	trnN-matK	F
H. uralum	192	35	54283	54318	spacer	matK-psaI	F
H. uralum	193	35	80513	80548	spacer	rpl22-psbD	R
H. uralum	193	35	80513	80548	spacer	rpl22-psbD	R
H. uralum	194	32	243	275	spacer	ndhF-accD	F
H. uralum	194	32	33028	33060	gene	rpl23	F
H. uralum	195	37	2940	2977	intron	accD-trnQ	F
H. uralum	195	37	3747	3784	intron	accD-trnQ	F
H. uralum	196	37	62591	62628	spacer	clpP-rpl23	P
H. uralum	196	37	130180	130217	intron	ndhA-ndhH	P
H. uralum	197	31	2063	2094	intron	accD-trnQ	F
H. uralum	197	31	3740	3771	intron	accD-trnQ	F
H. uralum	198	31	3617	3648	intron	accD-trnQ	F
H. uralum	198	31	3740	3771	intron	accD-trnQ	F
H. uralum	199	31	33028	33059	gene	rpl23	P
H. uralum	199	31	52801	52832	spacer	matK-psaI	P
H. uralum	200	31	50017	50048	spacer	trnN-matK	F
H. uralum	200	31	52765	52796	spacer	matK-psaI	F
H. uralum	201	31	59091	59122	spacer	petA-clpP	F
H. uralum	201	31	59105	59136	spacer	petA-clpP	F
H. uralum	202	36	1612	1648	intron	accD-trnQ	F
H. uralum	202	36	3748	3784	intron	accD-trnQ	F
H. uralum	203	36	82787	82823	spacer	rpl22-psbD	F
H. uralum	203	36	83174	83210	spacer	rpl22-psbD	F
[truncated: 174 more rows]
