# Supplementary material for: Complete Chloroplast Genome of Hypericum perforatum and Dynamic Evolution in Hypericum (Hypericaceae)
Source: Int J Mol Sci. 2023 Nov 9;24(22):16130. doi: 10.3390/ijms242216130 (PMC10671389; doi:10.3390/ijms242216130)
Supplement: Supplementary file 1 [file ijms-24-16130-s001.zip › Table S4 dNdS.xlsx]

## Sheet: Sheet1
Table S4. The dN/dS values of 63 protein-coding genes in the five Hypericum chloroplast genomes. H. breviflorum (Triadenum breviflorum) was used as the reference. Values of dN/dS greater than 1 and non-existent values are marked in green.
	H. perforatum			H. ascyron			H. hookerianum			H. monogynum			H. uralum
	dN	dS	dN/dS	dN	dS	dN/dS	dN	dS	dN/dS	dN	dS	dN/dS	dN	dS	dN/dS
accD	0.0460069	0.159644	0.288185	0.0302951	0.129887	0.233242	0.0303354	0.0710941	0.426693	0.0303031	0.0713763	0.424555	0.0319665	0.0710941	0.449636
atpA	0.0168559	0.0504274	0.334261	0.010604	0.0503921	0.21043	0.00971745	0.0503451	0.193017	0.012386	0.0562061	0.220368	0.00971745	0.0503451	0.193017
atpB	0.00990782	0.0683422	0.144974	0.00945178	0.0609833	0.15499	0.00719376	0.0477354	0.150701	0.0108134	0.0594791	0.181802	0.00719376	0.0477354	0.150701
atpE	0.00983083	0.0448732	0.21908	0.00983083	0.0334007	0.29433	0.00983083	0.0448732	0.21908	0.0131366	0.0448732	0.29275	0.00983083	0.0448732	0.21908
atpF	0.0210828	0.0612139	0.344412	0.0116326	0.0433021	0.26864	0.013981	0.0433021	0.322871	0.0163399	0.0522328	0.312828	0.013981	0.0433021	0.322871
atpH	0.0055198	0.0684235	0.0806712	0.00553508	0.0678428	0.0815868	0.00553508	0.0678428	0.0815868	0.00552998	0.0680353	0.081281	0.00553508	0.0678428	0.0815868
atpI	0.00357676	0.0575546	0.0621455	0.00357889	0.033936	0.10546	0.00537316	0.0281988	0.190546	0.00357782	0.0397821	0.0899356	0.00537316	0.0281988	0.190546
ccsA	0.0576531	0.174312	0.330746	0.0415955	0.115082	0.361443	0.0379872	0.118385	0.320878	0.0387317	0.120712	0.320861	0.0408264	0.118385	0.344861
cemA	0.0643492	0.0319764	2.01239	0.0454541	0.0213032	2.13367	0.0492446	0.0142692	3.45112	0.0474091	0.0285409	1.6611	0.0492446	0.0142692	3.45112
matK	0.0407142	0.0531062	0.766656	0.0345274	0.0377845	0.913798	0.033635	0.0409215	0.821941	0.0353939	0.0439723	0.804913	0.0345052	0.0409419	0.842784
ndhA	0.0298238	0.162246	0.183818	0.0260599	0.0927523	0.280962	0.0285897	0.101025	0.282995	0.0260464	0.0970344	0.268425	0.0273294	0.105128	0.259963
ndhB	0.0161343	0.0458476	0.351912	0.00823827	0.0430474	0.191376	0.0143608	0.0374039	0.383938	0.010858	0.0430574	0.252174	0.0147938	0.0417354	0.354467
ndhC	0.0146794	0.0613839	0.23914	0.0147064	0.0868739	0.169284	0.0109959	0.0611336	0.179867	0.0109959	0.0611336	0.179867	0.0109959	0.0611336	0.179867
ndhD	0.0303297	0.141741	0.213979	0.0199362	0.100449	0.19847	0.0217342	0.0908849	0.23914	0.0199215	0.107163	0.185898	0.0226282	0.0909753	0.248728
ndhE	0.0173921	0.0591439	0.294064	0.00431656	0.0901082	0.0479042	0.00431967	0.0741344	0.0582681	0.0130061	0.0746885	0.174138	0.00431967	0.0741344	0.0582681
ndhF	0.00764862	0.0174878	0.437368	0.00943177	0.0194091	0.485945	0.00765538	0.0154794	0.494552	0.00824913	0.0174258	0.473387	0.00765538	0.0154794	0.494552
ndhG	0.0345302	0.082337	0.419377	0.0213791	0.0586765	0.364356	0.0213893	0.0585883	0.365077	0.0184843	0.0875225	0.211195	0.0213893	0.0585883	0.365077
ndhH	0.0226913	0.154225	0.147131	0.0221418	0.124079	0.17845	0.0210191	0.119594	0.175753	0.0254943	0.124552	0.204688	0.0221418	0.115137	0.192309
ndhI	0.0220706	0.111503	0.197936	0.00272109	0.100993	0.0269435	0.00272109	0.090259	0.0301476	0.00545705	0.111503	0.0489407	0.00272109	0.090259	0.0301476
ndhJ	0.00822677	0.0382248	0.215221	0.0082343	0.0479396	0.171764	0.00824184	0.018751	0.439542	0.0110094	0.018751	0.587136	0.00824184	0.018751	0.439542
ndhK	0.0216657	0.0377636	0.573719	0.015674	0.0314676	0.4981	0.0136923	0.0379628	0.360677	0.0166565	0.0283052	0.588459	0.0136923	0.0379628	0.360677
petA	0.00962102	0.0835161	0.1152	0.00136659	0.0546732	0.0249956	0.00410725	0.0452797	0.0907086	0.00410725	0.0499617	0.082208	0.00410725	0.0452797	0.0907086
petG	0	0	0	0	0.0757742	0	0	0.0368172	0	0	0.0368172	0	0	0.0368172	0
petL	0.0149631	0.0828427	0.18062	0	0.126171	0	0	0.126171	0	0	0.173431	0	0	0.126171	0
psaA	0.00465637	0.0592511	0.0785871	0.00174132	0.03309	0.0526237	0.00174132	0.0291204	0.0597971	0.00232311	0.0350599	0.066261	0.00174132	0.0311026	0.0559862
psaB	0.00472955	0.0705182	0.0670684	0.00236232	0.0489887	0.0482218	0.00354611	0.0323065	0.109765	0.00295363	0.0406191	0.0727154	0.00354611	0.0323065	0.109765
psaC	0.0163494	0.0540775	0.302333	0	0.0542405	0	0	0.0732289	0	0	0.0542405	0	0	0.0732289	0
psaI	0.0491476	0.165618	0.296752	0	0.165046	0	0.0241956	0.0779923	0.310231	0	0.120257	0	0.0241956	0.0779923	0.310231
psaJ	0	0.0642103	0	0	0.0314182	0	0	0.0314182	0	0.0101353	0.0312545	0.324282	0	0.0314182	0
psbA	0	0.0717342	0	0	0.06293	0	0	0.0542279	0	0.00123482	0.0499145	0.0247388	0	0.0542279	0
psbB	0.00519145	0.0659608	0.0787052	0.00172587	0.0482436	0.0357742	0.0025903	0.0511804	0.0506112	0.00172587	0.0424041	0.0407006	0.0025903	0.0511804	0.0506112
psbC	0.00191785	0.0550987	0.0348076	0	0.0583414	0	0.000958313	0.0487729	0.0196485	0	0.0456299	0	0	0.0487729	0
psbD	0.00123699	0.06692	0.0184845	0	0.0495878	0	0	0.0453279	0	0	0.0496562	0	0	0.0495878	0
psbE	0.00524478	0.0921403	0.0569217	0.00524478	0.0921403	0.0569217	0.00524478	0.0921403	0.0569217	0.00524478	0.0921403	0.0569217	0.00524478	0.0921403	0.0569217
psbF	0.0116961	0	-	0.0116961	0	-	0.0116961	0	-	0.0116961	0	-	0.0116961	0	-
psbH	0.0061038	0.0772386	0.0790252	0.0122577	0.0376254	0.325782	0.00611001	0.0375078	0.1629	0.00611001	0.0375078	0.1629	0.00611001	0.0375078	0.1629
psbI	0	0.0411062	0	0	0.130765	0	0	0.0845966	0	0	0.130765	0	0	0.0845966	0
psbJ	0.0115832	0.0309322	0.374472	0.0115832	0.0309322	0.374472	0.0115832	0.0309322	0.374472	0.0115832	0.0309322	0.374472	0.0115832	0.0309322	0.374472
psbK	0.0284732	0.137369	0.207275	0.028507	0.0790204	0.360755	0.0213285	0.051302	0.415743	0.0213285	0.051302	0.415743	0.0213285	0.051302	0.415743
psbL	0	0.0870541	0	0	0.0870541	0	0	0.0422647	0	0	0.0422647	0	0	0.0422647	0
psbM	0	0.0416774	0	0	0	-	0	0	-	0	0	-	0	0	-
psbT	0	0.041969	0	0	0.041969	0	0	0.041969	0	0	0.041969	0	0	0.041969	0
rbcL	0.0129783	0.0889021	0.145984	0.0120382	0.0923058	0.130417	0.0101798	0.0632746	0.160883	0.0120475	0.0727292	0.165649	0.0101798	0.0632746	0.160883
rpl2	0.048443	0.0768009	0.63076	0.0574024	0.0617391	0.929758	0.0355893	0.0431774	0.824258	0.037556	0.0372926	1.00706	0.0355893	0.0431774	0.824258
rpl14	0.0486455	0.0698178	0.696749	0.0258249	0.0224947	1.14804	0.0258249	0.0224947	1.14804	0.0258249	0.0224947	1.14804	0.0295878	0.0224947	1.31533
rpl16	0.0298712	0.0867392	0.34438	0.0197977	0.0639251	0.309701	0.0265148	0.0639251	0.414779	0.0436976	0.0857311	0.509706	0.0401994	0.0860387	0.467225
rpl20	0.0454541	0.100674	0.451496	0.0534407	0.0608236	0.878618	0.0534748	0.0607005	0.880961	0.0534577	0.0735282	0.727037	0.0574443	0.0607005	0.946358
rpl22	0.0678226	0.208224	0.32572	0.0380485	0.137599	0.276518	0.0380705	0.137312	0.277256	0.0380156	0.151937	0.250206	0.0380705	0.137312	0.277256
rpl33	0.0162256	0.0119287	1.36022	0.0161906	0.0885237	0.182896	0.0361714	0.0616363	0.586852	0.022729	0.0625362	0.363454	0.0361714	0.0616363	0.586852
rpl36	0.0367796	0.118277	0.310961	0	0.159539	0	0	0.116362	0	0.0243429	0.117889	0.20649	0	0.116362	0
rpoA	0.0819563	0.11555	0.70927	0.0843039	0.0862537	0.977394	0.0846155	0.110849	0.763342	0.0831895	0.105678	0.787199	0.087457	0.110849	0.788976
rpoB	0.0202411	0.0582613	0.34742	0.00934402	0.0415523	0.224874	0.0101559	0.0416388	0.243904	0.0101573	0.0416196	0.24405	0.0101559	0.0416388	0.243904
rpoC1	0.0406791	0.0849947	0.478607	0.0196163	0.044863	0.43725	0.0235212	0.0472251	0.498066	0.0183161	0.0584963	0.313116	0.0241761	0.0472251	0.511934
rpoC2	0.0387027	0.0583605	0.663165	0.0233208	0.0415959	0.560653	0.024945	0.0426934	0.584283	0.0249397	0.0416255	0.599145	0.0259184	0.0427086	0.606867
rps2	0.0555342	0.0422418	1.31467	0.0339041	0.0320905	1.05652	0.0237565	0.0256162	0.927404	0.0257664	0.0256298	1.00533	0.0237565	0.0256162	0.927404
rps3	0.0858219	0.10306	0.832741	0.0870254	0.0618908	1.40611	0.0775961	0.0728897	1.06457	0.0856949	0.0589899	1.4527	0.0797472	0.0726374	1.09788
rps4	0.0651748	0.0954613	0.682736	0.0409805	0.048997	0.836389	0.0365926	0.0561009	0.652264	0.0499551	0.0560681	0.890972	0.0365926	0.0561009	0.652264
rps8	0.0343853	0.0857259	0.401107	0.0344323	0.0853192	0.40357	0.0343759	0.0858078	0.400615	0.0377335	0.0858078	0.439744	0.0343759	0.0858078	0.400615
rps11	0.0927822	0.113316	0.818793	0.0755909	0.0931854	0.811188	0.0683086	0.0928457	0.735722	0.0683086	0.104565	0.653266	0.0683086	0.0928457	0.735722
rps14	0.0537343	0.0607158	0.885013	0.0398765	0.0298919	1.33402	0.0353396	0.0452968	0.78018	0.0443752	0.045526	0.974723	0.0353396	0.0452968	0.78018
rps18	0.152082	0.161385	0.942353	0.126209	0.0798626	1.58033	0.120477	0.119602	1.00732	0.11814	0.126674	0.932628	0.120477	0.119602	1.00732
rps19	0.0834515	0.0323937	2.57616	0.0405962	0.0323065	1.25659	0.0359754	0.0323065	1.11357	0.0314182	0.0657956	0.477512	0.0453139	0.0321334	1.41018
ycf4	0.021524	0.0826144	0.260536	0.00950131	0.0650815	0.145991	0.0119003	0.0821614	0.14484	0.0191169	0.0651699	0.29334	0.0119003	0.0735282	0.161847
